# Supplementary material for: Proteomic Analysis of Non-depleted Serum Proteins from Bottlenose Dolphins Uncovers a High Vanin-1 Phenotype
Source: Sci Rep. 2016 Sep 26;6:33879. doi: 10.1038/srep33879 (PMC5036180; doi:10.1038/srep33879)
Supplement: Supplementary Table S1 [file srep33879-s1.xls]

## Sheet: Sheet1
Supplementary Table 1. Proteins identified in undepleted Dolphin, Human, or Pig serum proteomes. Human Plasma Proteins were ranked by estimated concentration from data downloaded from Farrah et al., 2011. Rankings utilized for this study are provided next to the protein name. Mean NSAF and Standard Deviation (SD) NSAF are provided for the dolphin proteins.
Mean Rank	SD Rank	Dolphin (Sobelesky et. al., 2016)						Rank	Human					Pig					Human (modified from Farrah et. al., 2011)
		Identified Proteins (58)	Accession Number (Ensembl)	Molecular Weight	Mean NSAF	NSAF SD			Proteins (92)	Accession Number Swiss-Prot)	Molecular Weight	NSAF	Rank	Proteins (77)	Accession Number (Uniprot)	Molecular Weight	NSAF		Rank	Proteins (1776)	Accession number	PSM (peptide spectrum match)	Estimated ng/mL
1	0	Albumin	ENSTTRP00000006225	71 kDa	2.27842	0.150531		1	Serum albumin	ALBU_HUMAN	69 kDa	6.2857	1	Serum albumin	F1RUN2_PIG	70 kDa	1.6227		1	Serum albumin	P02768	390366	1600000
2	0	Apolipoprotein A-I	ENSTTRP00000010994	30 kDa	1.42597	0.104266		2	Apolipoprotein A-I	APOA1_HUMAN	31 kDa	1.5655	2	Hemoglobin subunit beta	F1RII7_PIG	16 kDa	0.62585		2	Transthyretin	P02766	110253	770000
3	0	Hemoglobin subunit beta	ENSTTRP00000016564	16 kDa	0.54163	0.122192		3	Alpha-1-antitrypsin	A1AT_HUMAN	47 kDa	0.75598	3	Apolipoprotein A1	A0A0C3SG01_PIG	30 kDa	0.56226		3	Apolipoprotein A-II	P02652	113833	750000
4.5	0.547723	Hemoglobin subunit alpha	ENSTTRP00000011461	15 kDa	0.409546	0.09854		4	Serotransferrin	TRFE_HUMAN	77 kDa	0.66905	4	Serotransferrin	TRFE_PIG	77 kDa	0.40948		4	Retinol-binding protein 4	P02753	123139	580000
6	2.52982	Serpin peptidase inhibitor, clade A (antitrypsin), member 7	ENSTTRP00000006747	47 kDa	0.284564	0.0836465		5	Haptoglobin	HPT_HUMAN	45 kDa	0.50246	5	hemoglobin subunit alpha	F1RGX4_PIG	15 kDa	0.40845		5	Serotransferrin	P02787	130671	360000
7	0.894427	Transferrin	ENSTTRP00000007358	77 kDa	0.21613	0.0339985		6	Alpha-2-macroglobulin	A2MG_HUMAN	163 kDa	0.36092	6	Alpha-1-acid glycoprotein	F1SN68_PIG	23 kDa	0.22167		6	Lactotransferrin	P02788	1120	360000
7.16667	1.47196	Apolipoprotein A-II	ENSTTRP00000008741	11 kDa	0.213266	0.0444207		7	Hemoglobin subunit beta	HBB_HUMAN	16 kDa	0.34694	7	Alpha-2-HS-glycoprotein (Fragment)	F1SFI7_PIG	38 kDa	0.20994		7	Melanotransferrin	P08582	1042	360000
7.83333	3.25064	Haptoglobin	ENSTTRP00000001793	40 kDa	0.237235	0.147094		8	Complement C3	CO3_HUMAN	187 kDa	0.33554	8	alpha-2-macroglobulin	F1SLX2_PIG	164 kDa	0.19296		8	Alpha-1-antitrypsin	P01009	126219	350000
8.33333	0.816497	Apolipoprotein A-IV	ENSTTRP00000010989	43 kDa	0.17702	0.0168427		9	Apolipoprotein A-II	APOA2_HUMAN	11 kDa	0.33	9	Alpha-1-antichymotrypsin 3	F1SCD0_PIG	47 kDa	0.16548		9	Apolipoprotein A-I	P02647	112267	310000
10.1667	2.48328	Apolipoprotein C-III	ENSTTRP00000010991	13 kDa	0.139773	0.0319077		10	Hemoglobin subunit alpha	HBA_HUMAN	15 kDa	0.32394	10	Alpha-1-antichymotrypsin 2	Q9GMA6_PIG	47 kDa	0.13012		10	Complement C3	P01024	121086	260000
10.1667	1.32916	Alpha-2-macroglobulin	ENSTTRP00000015767	164 kDa	0.141583	0.0235124		11	Alpha-1-acid glycoprotein 1	A1AG1_HUMAN	24 kDa	0.31343	11	Haptoglobin	HPT_PIG	38 kDa	0.11527		11	Apolipoprotein C-II	P02655	47257	240000
11.1667	1.16905	Kininogen 1	ENSTTRP00000015961	70 kDa	0.122669	0.0116102		12	Hemopexin	HEMO_HUMAN	52 kDa	0.26623	12	Complement C3	CO3_PIG	187 kDa	0.10777		12	Alpha-2-macroglobulin	P01023	90639	220000
13	1.26491	Fetuin B	ENSTTRP00000015959	41 kDa	0.111066	0.0180172		13	Apolipoprotein A-IV	APOA4_HUMAN	45 kDa	0.25253	13	Clusterin	CLUS_PIG	52 kDa	0.085202		13	Alpha-1-acid glycoprotein 1	P02763	71943	220000
14.5	0.547723	Vitamin D binding protein	ENSTTRP00000007995	53 kDa	0.0864271	0.00512744		14	Alpha-1-antichymotrypsin	AACT_HUMAN	48 kDa	0.18203	14	Vitamin D binding protein	I3LN42_PIG	53 kDa	0.081933		14	Alpha-1-acid glycoprotein 2	P19652	32292	220000
16.1667	1.94079	Complement component 3	ENSTTRP00000005612	186 kDa	0.0753866	0.010065		15	Apolipoprotein C-III	APOC3_HUMAN	11 kDa	0.17172	15	Apolipoprotein C-III	APOC3_PIG	11 kDa	0.072917		15	Haptoglobin	P00738	71380	210000
16.3333	1.63299	Apolipoprotein E	ENSTTRP00000008256	36 kDa	0.0699749	0.0144685		16	Angiotensinogen	ANGT_HUMAN	53 kDa	0.14845	16	Alpha-1B-glycoprotein	F1SC20_PIG	54 kDa	0.066		16	Hemopexin	P02790	67452	180000
17.3333	0.816497	Serpin peptidase inhibitor, clade C (antithrombin)	ENSTTRP00000008123	53 kDa	0.0652429	0.00987074		17	Alpha-2-HS-glycoprotein	FETUA_HUMAN	39 kDa	0.14169	17	Alpha-1-antichymotrypsin X	F1SCC7_PIG	47 kDa	0.064593		17	Apolipoprotein C-III	P02656	40567	170000
17.3333	2.94392	Apolipoprotein C-II	ENSTTRP00000008253	11 kDa	0.0672801	0.0195459		18	Isoform 3 of Vitamin D-binding protein	P02774-3 (+1)	55 kDa	0.13387	18	alpha-2-macroglobulin	I3LQ17_PIG	168 kDa	0.064473		18	Fibrinogen beta chain	P02675	56770	130000
20.8333	2.56255	Inter-alpha (globulin) inhibitor H4	ENSTTRP00000002140	103 kDa	0.0431327	0.0131484		19	Alpha-1B-glycoprotein	A1BG_HUMAN	54 kDa	0.13333	19	Histidine rich glycoprotein	F1SFI5_PIG	62 kDa	0.059675		19	Fibrinogen alpha chain	P02671	51035	130000
21.1667	0.983192	Ceruloplasmin (ferroxidase)	ENSTTRP00000004447	121 kDa	0.041698	0.00814237		20	Apolipoprotein C-II	APOC2_HUMAN	11 kDa	0.12871	20	Hemopexin	F1RMN7_PIG	51 kDa	0.058824		20	Alpha-1-antichymotrypsin	P01011	53593	110000
24.5	4.46094	Afamin	ENSTTRP00000006230	68 kDa	0.0311464	0.0108499		21	Antithrombin-III	ANT3_HUMAN	53 kDa	0.12716	21	Alpha-1-antitrypsin (SERPINA1)	A1AT_PIG	47 kDa	0.057007		21	Fibrinogen gamma chain	P02679	43651	98000
25.1667	6.04704	Clusterin	ENSTTRP00000010676	52 kDa	0.0328362	0.0165038		22	Complement C4-B	CO4B_HUMAN	193 kDa	0.11812	22	Vitronectin	I3L638_PIG	52 kDa	0.056769		22	complement component 4B (Chido blood group)	ENSP00000391933	63371	90000
25.3333	3.32666	Angiotensinogen	ENSTTRP00000003727	52 kDa	0.0278746	0.00841129		23	Ceruloplasmin	CERU_HUMAN	122 kDa	0.11737	23	heparin cofactor 2	F1RKY2_PIG	56 kDa	0.054545		23	Ceruloplasmin	P00450	41819	86000
26	3.28634	Complement factor B	ENSTTRP00000005589	86 kDa	0.0247598	0.00408815		24	Plasma protease C1 inhibitor	IC1_HUMAN	55 kDa	0.104	24	Inter-alpha-trypsin inhibitor heavy chain H1	ITIH1_PIG	100 kDa	0.047672		24	Apolipoprotein D	P05090	35386	82000
26.5	3.72827	Glutathione peroxidase 3 (plasma)	ENSTTRP00000005431	26 kDa	0.0265994	0.00851176		25	Vitronectin	VTNC_HUMAN	54 kDa	0.094142	25	Protein S	F1SK70_PIG	17 kDa	0.045752		25	Alpha-2-HS-glycoprotein	P02765	28177	82000
27.5	2.42899	Vitronectin	ENSTTRP00000009640	55 kDa	0.022461	0.00352279		26	Isoform LMW of Kininogen-1	P01042-2	48 kDa	0.093677	26	Ovarian and testicular apolipoprotein N	Q68RU1_PIG	29 kDa	0.043307		26	Beta-2-glycoprotein 1	P02749	30838	78000
27.6667	3.50238	Gelsolin	ENSTTRP00000005029	85 kDa	0.0226479	0.004706		27	Inter-alpha-trypsin inhibitor heavy chain H4	ITIH4_HUMAN	103 kDa	0.093548	27	Inter-alpha-trypsin inhibitor heavy chain H4	ITIH4_PIG	102 kDa	0.04126		27	Apolipoprotein C-I	P02654	26778	77000
28.6667	1.36626	Complement component 4B	ENSTTRP00000005623	150 kDa	0.0205614	0.00371591		28	Histidine-rich glycoprotein	HRG_HUMAN	60 kDa	0.08381	28	Apolipoprotein E	APOE_PIG	37 kDa	0.041009		28	Antithrombin-III	P01008	33195	60000
29.8333	3.3116	Serpin peptidase inhibitor, clade D (heparin cofactor), member 1	ENSTTRP00000008663	56 kDa	0.0192859	0.00321773		29	Apolipoprotein B-100	APOB_HUMAN	516 kDa	0.08043	29	ceruloplasmin	K7GQB8_PIG	122 kDa	0.040376		29	Tetranectin	P05452	19731	58000
30.3333	8.89194	Adiponectin, C1Q and collagen domain containing	ENSTTRP00000015964	26 kDa	0.023515	0.016641		30	Clusterin	CLUS_HUMAN	52 kDa	0.080178	30	Antithrombin III	F2Z5E2_PIG	52 kDa	0.036717		30	Complement factor H	P08603	32428	57000
32.3333	18.2062	Alpha-1-acid glycoprotein/orsomucoid (1/2)	ENSTTRP00000005168	23 kDa	0.0339275	0.0348147		31	Serum paraoxonase/arylesterase 1	PON1_HUMAN	40 kDa	0.078873	31	Inter-alpha-trypsin inhibitor heavy chain H2	ITIH2_PIG	105 kDa	0.035294		31	Vitamin D-binding protein	P02774	24760	57000
34.3333	3.61478	Coagulation factor II (thrombin)	ENSTTRP00000002629	71 kDa	0.0125671	0.00333126		32	Apolipoprotein E	APOE_HUMAN	36 kDa	0.078864	32	Prothrombin	F1SIB1_PIG	70 kDa	0.033708		32	Complement factor H-related protein 1	Q03591	14020	57000
35	1.89737	Complement component 8, beta polypeptide	ENSTTRP00000004596	61 kDa	0.0114375	0.00101726		33	Inter-alpha-trypsin inhibitor heavy chain H2	ITIH2_HUMAN	106 kDa	0.062368	33	Fibronectin	F1SS24_PIG	272 kDa	0.030266		33	Complement factor H-related protein 2	P36980	13107	57000
35.5	4.1833	Vanin 1	ENSTTRP00000000565	57 kDa	0.0107958	0.00298658		34	Heparin cofactor 2	HEP2_HUMAN	57 kDa	0.06012	34	Gelsolin (Fragment)	GELS_PIG	85 kDa	0.027202		34	Alpha-1B-glycoprotein	P04217	19769	50000
36.3333	4.92612	Complement component 4 binding protein, alpha	ENSTTRP00000014813	65 kDa	0.0101302	0.00312255		35	Alpha-1-acid glycoprotein 2	A1AG2_HUMAN	24 kDa	0.059701	35	Plasminogen	PLMN_PIG	91 kDa	0.027194		35	Protein AMBP	P02760	17732	48000
37.1667	3.18852	Serpin peptidase inhibitor, clade G (C1 inhibitor), member 1	ENSTTRP00000001964	57 kDa	0.00942202	0.00111527		36	Retinol-binding protein 4	RET4_HUMAN	23 kDa	0.059701	36	C4b-binding protein alpha chain	F1S0J2_PIG	67 kDa	0.023333		36	Inter-alpha-trypsin inhibitor heavy chain H4	Q14624	25414	42000
37.1667	4.11906	Complement component 9	ENSTTRP00000011113	64 kDa	0.0103985	0.00408695		37	Inter-alpha-trypsin inhibitor heavy chain H1	ITIH1_HUMAN	101 kDa	0.058178	37	Inhibitor of carbonic anhydrase	ICA_PIG	78 kDa	0.022727		37	Hemoglobin subunit alpha	P69905	15957	41000
37.6667	6.40833	Serpin peptidase inhibitor, clade F, member 2	ENSTTRP00000006498	55 kDa	0.00964941	0.00452818		38	Zinc-alpha-2-glycoprotein	ZA2G_HUMAN	34 kDa	0.057047	38	Ficolin-2	I3L5W3_PIG	35 kDa	0.021672		38	Complement factor B Fragment	ENSP00000396457	34125	35000
39.6667	4.58984	Protein S (alpha)	ENSTTRP00000006774	79 kDa	0.00763632	0.00223537		39	Complement factor B	CFAB_HUMAN	86 kDa	0.056283	39	Protein S fragment	I3LSF4_PIG	11 kDa	0.021053		39	Histidine-rich glycoprotein	P04196	16474	35000
42.3333	6.21825	Serpin peptidase inhibitor, clade A (antitrypsin), member 7	ENSTTRP00000011039	46 kDa	0.00584007	0.00339972		40	Afamin	AFAM_HUMAN	69 kDa	0.055092	40	complement factor B	F1RQW6_PIG	86 kDa	0.020915		40	Vitronectin	P04004	16144	35000
42.5	5.43139	Leucine-rich alpha-2-glycoprotein 1	ENSTTRP00000001626	38 kDa	0.00627378	0.00284361		41	Beta-2-glycoprotein 1	APOH_HUMAN	38 kDa	0.055072	41	Complement C3 fragment	I3LTB8_PIG	45 kDa	0.020513		41	Complement C2	P06681	4017	35000
42.6667	3.55903	Complement factor H	ENSTTRP00000000827	137 kDa	0.00573152	0.00201915		42	Serum amyloid A-4 protein	SAA4_HUMAN	15 kDa	0.053846	42	Afamin	F1RUM1_PIG	69 kDa	0.019868		42	Apolipoprotein B-100	P04114	28288	33000
43.5	7.99375	Inter-alpha (globulin) inhibitor H3	ENSTTRP00000002122	96 kDa	0.00546301	0.00400552		43	Complement C1q subcomponent subunit C	C1QC_HUMAN	26 kDa	0.053061	43	tetranectin (C-type lectin domain family 3, member B)	F1SRC8_PIG	22 kDa	0.019802		43	Apolipoprotein A-IV	P06727	16436	32000
44.3333	18.8644	Fibrinogen beta chain	ENSTTRP00000009538	56 kDa	0.0172505	0.0268077		44	Gelsolin	GELS_HUMAN	86 kDa	0.05243	44	Apolipoprotein B	F1SCV9_PIG	124 kDa	0.019784		44	Zinc-alpha-2-glycoprotein	P25311	16045	31000
44.3333	17.3167	Fibrinogen alpha chain	ENSTTRP00000011682	90 kDa	0.0151644	0.0235552		45	Apolipoprotein C-I	APOC1_HUMAN	9 kDa	0.048193	45	Uncharacterized protein	F1RUQ0_PIG	18 kDa	0.018987		45	Hemoglobin subunit beta	P68871	15646	30000
45.6667	5.04645	Lumican	ENSTTRP00000001258	38 kDa	0.0041497	0.00233135		46	C4b-binding protein alpha chain	C4BPA_HUMAN	67 kDa	0.046901	46	complement component 4A	F1RQW2_PIG	192 kDa	0.018955		46	Serum amyloid A-4 protein	P35542	12955	30000
46.1667	3.48807	Apolipoprotein B (including Ag(x) antigen)	ENSTTRP00000000072	513 kDa	0.00393603	0.00225596		47	Complement factor H	CFAH_HUMAN	139 kDa	0.043867	47	Actin, cytoplasmic 1	ACTB_PIG	42 kDa	0.018667		47	Hemoglobin subunit delta	P02042	7849	30000
46.1667	2.63944	Fibronectin 1	ENSTTRP00000004032	271 kDa	0.00400037	0.00178954		48	Leucine-rich alpha-2-glycoprotein	A2GL_HUMAN	38 kDa	0.043228	48	complement factor H	F1S643_PIG	97 kDa	0.018476		48	Hemoglobin subunit gamma-2	P69892	1832	30000
46.8333	4.49073	Deleted in malignant brain tumors 1	ENSTTRP00000004960	173 kDa	0.0040102	0.00215164		49	Apolipoprotein D	APOD_HUMAN	21 kDa	0.042328	49	CD5-like	F1RN76_PIG	61 kDa	0.018116		49	Kininogen-1	P01042	21845	28000
47	2.96648	Extracellular matrix protein 1	ENSTTRP00000010082	62 kDa	0.00318289	0.00110605		50	Prothrombin	THRB_HUMAN	70 kDa	0.041801	50	Inter-alpha-trypsin inhibitor heavy chain H4	F1SH92_PIG	80 kDa	0.017857		50	Vimentin	P08670	48	28000
47	16.7332	Fibrinogen gamma chain	ENSTTRP00000011681	52 kDa	0.0103807	0.0164575		51	Protein AMBP	AMBP_HUMAN	39 kDa	0.036932	51	Amine oxidase	F1S1G8_PIG	74 kDa	0.017804		51	Glial fibrillary acidic protein	P14136	13	28000
49.6667	2.94392	Complement component 5	ENSTTRP00000009885	180 kDa	0.0022384	0.00108367		52	Plasminogen	PLMN_HUMAN	91 kDa	0.035802	52	alpha-2-macroglobulin	K7GQ48_PIG	155 kDa	0.015782		52	Desmin	P17661	3	28000
50	6.81175	Inter-alpha (globulin) inhibitor H1	ENSTTRP00000002104	100 kDa	0.00247073	0.00414453		53	Fibronectin	FINC_HUMAN	263 kDa	0.035624	53	Paraoxonase (fragment)	I3L5K0_PIG	14 kDa	0.015748		53	Prothrombin	P00734	13354	27000
50.3333	3.77712	Polymeric immunoglobulin receptor	ENSTTRP00000011489	83 kDa	0.00209273	0.00128743		54	Apolipoprotein L1	APOL1_HUMAN	44 kDa	0.035176	54	Apolipoprotein B	F1SCV8_PIG	174 kDa	0.015635		54	Plasminogen	P00747	14513	25000
50.5	5.64801	Adipocyte plasma membrane associated protein	ENSTTRP00000001536	46 kDa	0.00206617	0.00253906		55	Platelet basic protein	CXCL7_HUMAN	14 kDa	0.03125	55	kininogen 1	F1SFI4_PIG	43 kDa	0.015584		55	Clusterin	P10909	14467	25000
51	3.28634	Inter-alpha (globulin) inhibitor H2	ENSTTRP00000004757	106 kDa	0.00169113	0.00120641		56	Alpha-2-antiplasmin	A2AP_HUMAN	55 kDa	0.03055	56	SERPINF1	F6PUK1_PIG	42 kDa	0.015584		56	HYPOTHETICAL PROTEIN XP_002342719.	IPI00937938	690	25000
53.8333	2.78687	Complement component 7	ENSTTRP00000010373	93 kDa	0.000737293	0.000694709		57	Corticosteroid-binding globulin	CBG_HUMAN	45 kDa	0.02963	57	Fetuin B	F1SFI6_PIG	43 kDa	0.015306		57	Inter-alpha-trypsin inhibitor heavy chain H1	P19827	12291	24000
55.5	2.94958	Glycosylphosphatidylinositol specific phospholipase D1	ENSTTRP00000000260	90 kDa	0.000508693	0.000649525		58	Pigment epithelium-derived factor	PEDF_HUMAN	46 kDa	0.023923	58	Complement component C8G	A0SEH3_PIG	22 kDa	0.014851		58	Insulin-like growth factor II	P01344	6652	24000
								59	Complement C1q subcomponent subunit B	C1QB_HUMAN	27 kDa	0.023715	59	Apolipoprotein A-IV	F1SJT7_PIG	43 kDa	0.013089		59	Inter-alpha-trypsin inhibitor heavy chain H2	P19823	13212	21000
								60	Lumican	LUM_HUMAN	38 kDa	0.02071	60	Complement C1q subcomponent subunit A	C1QA_PIG	26 kDa	0.012146		60	fibronectin 1	ENSP00000348285	18807	20000
								61	Haptoglobin-related protein	HPTR_HUMAN	39 kDa	0.020115	61	Complement component C7	CO7_PIG	93 kDa	0.011862		61	Gelsolin	P06396	8244	16000
								62	Complement component C8 gamma chain	CO8G_HUMAN	22 kDa	0.019802	62	Leucine-rich alpha-2-glycoprotein	F1S7K2_PIG	39 kDa	0.011527		62	Apolipoprotein E	P02649	8979	14000
								63	Plasma kallikrein	KLKB1_HUMAN	71 kDa	0.018809	63	Retinol-binding protein 4	F1SC80_PIG	23 kDa	0.0099502		63	N-acetylmuramoyl-L-alanine amidase	Q96PD5	7349	14000
								64	Complement C1r subcomponent	C1R_HUMAN	80 kDa	0.017021	64	plasma kallikrein	F1RZN7_PIG	72 kDa	0.0093313		64	Plasma protease C1 inhibitor	P05155	15318	12000
								65	7-methylguanosine phosphate-specific 5'-nucleotidase	5NT3B_HUMAN	34 kDa	0.016667	65	Plasma protease C1 inhibitor	F1SJW8_PIG	55 kDa	0.0081466		65	Alpha-2-antiplasmin	P08697	6138	12000
								66	Complement component C9	CO9_HUMAN	63 kDa	0.0161	66	Inter-alpha-trypsin inhibitor heavy chain H3	F1SH94_PIG	99 kDa	0.0078829		66	Prostaglandin-H2 D-isomerase	P41222	5230	12000
								67	Apolipoprotein M	APOM_HUMAN	21 kDa	0.015957	67	complement factor 1	K7GPW1_PIG	67 kDa	0.006689		67	C4b-binding protein alpha chain	P04003	7071	11000
								68	Complement C5	CO5_HUMAN	188 kDa	0.015513	68	Inter-alpha-trypsin inhibitor heavy chain H1	F1SH96_PIG	100 kDa	0.0055556		68	Angiotensinogen	P01019	6580	11000
								69	Tetranectin	TETN_HUMAN	23 kDa	0.014851	69	complement component c8B	F1S790_PIG	69 kDa	0.004918		69	Glutathione peroxidase 3	P22352	4768	10000
								70	Kallistatin	KAIN_HUMAN	49 kDa	0.014052	70	alpha-2-antiplasmin	I3L818_PIG	49 kDa	0.0044346		70	Serum amyloid P-component	P02743	4930	8700
								71	Insulin-like growth factor-binding protein complex acid labile subunit	ALS_HUMAN	66 kDa	0.013223	71	Complement C1s subcomponent	C1S_PIG	76 kDa	0.0043668		71	paraoxonase 1	ENSP00000222381	8860	7700
								72	Complement C1s subcomponent	C1S_HUMAN	77 kDa	0.013081	72	Complement C5a anaphylatoxin	F1SME1_PIG	181 kDa	0.0043532		72	Insulin-like growth factor IA	P01343	2387	7600
								73	Immunoglobulin J chain	IGJ_HUMAN	18 kDa	0.012579	73	extracellular matrix protein 1	I3LC64_PIG	53 kDa	0.0042553		73	Beta-2-microglobulin	P61769	3015	7500
								74	Complement component C8 beta chain	CO8B_HUMAN	67 kDa	0.011844	74	complement component c6	F1SMI8_PIG	86 kDa	0.0039164		74	serum amyloid A2	ENSP00000256733	3927	7400
								75	CD5 antigen-like	CD5L_HUMAN	38 kDa	0.011527	75	Phosphatidylinositol-glycan-specific phospholipase D	F1RUE4_PIG	93 kDa	0.0023697		75	Serum amyloid A protein	P02735	3550	7400
								76	N-acetylmuramoyl-L-alanine amidase	PGRP2_HUMAN	62 kDa	0.0086806	76	DENN domain-containing protein 2C	F1RPK4_PIG	107 kDa	0.0021505		76	Pigment epithelium-derived factor	P36955	4911	7200
								77	Complement factor I	CFAI_HUMAN	66 kDa	0.0085763	77	Coagulation factor V	F1RPW2_PIG	256 kDa	0.0013286		77	Platelet basic protein	P02775	3151	7000
								78	Complement C2	CO2_HUMAN	83 kDa	0.0079787							78	CDNA FLJ75207	IPI00004798	2690	7000
								79	Thrombospondin-1	TSP1_HUMAN	129 kDa	0.0076923							79	Insulin-like growth factor-binding protein 3	P17936	5216	5700
								80	Zinc finger SWIM domain-containing protein 5	ZSWM5_HUMAN	131 kDa	0.0075949							80	Complement factor I	P05156	4392	5700
								81	Vitamin K-dependent protein S	PROS_HUMAN	75 kDa	0.0073964							81	CD5 antigen-like	O43866	3288	5600
								82	Insulin-like growth factor-binding protein 3	IBP3_HUMAN	32 kDa	0.0068729							82	Complement component C9	P02748	3982	5200
								83	Interferon-induced very large GTPase 1	GVIN1_HUMAN	279 kDa	0.0061932							83	Complement C1s subcomponent	P09871	3580	5200
								84	Fibrinogen alpha chain	FIBA_HUMAN	95 kDa	0.0057737							84	Cystatin-C	P01034	2398	4800
								85	Inter-alpha-trypsin inhibitor heavy chain H3	ITIH3_HUMAN	100 kDa	0.005618							85	Ribonuclease pancreatic	P07998	2254	4700
								86	Biotinidase	BTD_HUMAN	61 kDa	0.0055249							86	Apolipoprotein C-IV	P55056	2281	4600
								87	Keratin, type II cytoskeletal 1	K2C1_HUMAN	66 kDa	0.0046584							87	Heparin cofactor 2	P05546	4514	4300
								88	Carboxypeptidase N catalytic chain	CBPN_HUMAN	52 kDa	0.0043668							88	CDNA FLJ54471, HIGHLY SIMILAR TO COMPLEMENT C1R SUBCOMPONENT	IPI00296165	3798	4300
								89	Complement component C6	CO6_HUMAN	105 kDa	0.0042827							89	Apolipoprotein F	Q13790	2913	4100
								90	Complement component C7	CO7_HUMAN	94 kDa	0.0035587							90	Lumican	P51884	4069	4000
								91	Pregnancy zone protein	PZP_HUMAN	164 kDa	0.0020243							91	Isoform 3 of Proline-rich acidic protein 1	Q96NZ9-3	2969	3900
								92	Complement C4-A	CO4A_HUMAN	193 kDa	0.0011468							92	Tumor protein p73	O15350	2119	3800
																			93	Afamin	P43652	3515	3700
																			94	COMPLEMENT COMPONENT 6 PRECURSOR.	IPI00879709	3158	3700
																			95	Neutrophil defensin 1	P59665	1921	3600
																			96	Insulin-like growth factor-binding protein 4	P22692	1887	3200
																			97	Coagulation factor XII	P00748	2212	3000
																			98	Complement factor D	P00746	1764	2900
																			99	Complement component C8 beta chain	P07358	2316	2800
																			100	mannan-binding lectin serine peptidase 2	ENSP00000383690	2119	2800
																			101	Leucine-rich alpha-2-glycoprotein	P02750	2403	2700
																			102	Plasma kallikrein	P03952	3183	2600
																			103	Complement component C7	P10643	3011	2600
																			104	Complement component C8 alpha chain	P07357	1926	2400
																			105	Carboxypeptidase N subunit 2	P22792	1927	2000
																			106	Inter-alpha-trypsin inhibitor heavy chain H3	Q06033	1920	2000
																			107	Protein S100-A9	P06702	1307	1900
																			108	Thymosin beta-4	P62328	861	1800
																			109	Vitamin K-dependent protein S	P07225	1601	1700
																			110	Insulin-like growth factor-binding protein 5	P24593	1156	1700
																			111	Apolipoprotein M	O95445	1406	1500
																			112	Insulin-like growth factor-binding protein complex acid labile subunit	P35858	1298	1500
																			113	Non-secretory ribonuclease	P10153	735	1500
																			114	Apolipoprotein L2	Q9BQE5	971	1400
																			115	Thyroxine-binding globulin	P05543	2476	1300
																			116	Ubiquitin	P62988	838	1300
																			117	Complement C1q subcomponent subunit A	P02745	2007	1200
																			118	Corticosteroid-binding globulin	P08185	1487	1200
																			119	Apolipoprotein L1	O14791	1051	1200
																			120	Kallistatin	P29622	2062	1100
																			121	Complement component C8 gamma chain	P07360	1095	1100
																			122	Insulin-like growth factor-binding protein 6	P24592	717	1100
																			123	Hyaluronan-binding protein 2	Q14520	698	1100
																			124	Ficolin-3	O75636	919	1000
																			125	Coagulation factor XIII B chain	P05160	1046	960
																			126	Insulin-like growth factor-binding protein 2	P18065	798	930
																			127	Complement C1q subcomponent subunit B	P02746	758	930
																			128	Complement C1q subcomponent subunit C	P02747	959	910
																			129	CD59 glycoprotein	P13987	619	910
																			130	Secreted phosphoprotein 24	Q13103	553	800
																			131	Extracellular matrix protein 1	Q16610	769	770
																			132	Actin, cytoplasmic 2	P63261	1613	750
																			133	Actin, alpha cardiac muscle 1	P68032	740	750
																			134	FAST kinase domain-containing protein 5	Q7L8L6	637	750
																			135	Beta-actin-like protein 2	Q562R1	242	750
																			136	Zinc finger CCCH domain-containing protein 8	Q8N5P1	620	720
																			137	Carboxypeptidase N catalytic chain	P15169	599	720
																			138	Carboxypeptidase B2	Q96IY4	1117	700
																			139	Attractin	O75882	1044	660
																			140	Isoform C of Fibulin-1	P23142-4	757	620
																			141	Superoxide dismutase [Cu-Zn]	P00441	541	600
																			142	Carbonic anhydrase 1	P00915	655	590
																			143	Retinoic acid receptor responder protein 2	Q99969	339	570
																			144	Uncharacterized protein KIAA0319-like	Q8IZA0	533	550
																			145	Isoform 2 of C4b-binding protein beta chain	P20851-2	1019	530
																			146	von Willebrand factor	P04275	808	530
																			147	Selenoprotein P	P49908	1222	510
																			148	Thrombospondin-1	P07996	893	510
																			149	Peroxiredoxin-2	P32119	436	510
																			150	Thrombospondin-2	P35442	33	510
																			151	Coagulation factor X	P00742	570	500
																			152	Leptin	P41159	358	500
																			153	Biotinidase	P43251	1278	490
																			154	Insulin-like growth factor-binding protein 7	Q16270	434	480
																			155	Phosphatidylinositol-glycan-specific phospholipase D	P80108	765	460
																			156	Galectin-3-binding protein	Q08380	931	440
																			157	Keratinocyte differentiation-associated protein	P60985	216	430
																			158	Monocyte differentiation antigen CD14	P08571	483	420
																			159	Platelet factor 4	P02776	295	420
																			160	Phosphatidylinositol-3,4,5-trisphosphate 5-phosphatase 1	Q92835	3313	410
																			161	Filamin-A	P21333	576	410
																			162	Filamin-C	Q14315	62	410
																			163	Coagulation factor IX	P00740	398	400
																			164	Plasma serine protease inhibitor	P05154	583	390
																			165	Collagen alpha-1(I) chain	P02452	508	390
																			166	Trypsin-1	P07477	440	370
																			167	Cathelicidin antimicrobial peptide	P49913	365	370
																			168	Trypsin-2	P07478	113	370
																			169	Protein Z-dependent protease inhibitor	Q9UK55	664	360
																			170	Di-N-acetylchitobiase	Q01459	363	360
																			171	Guanylin	Q02747	298	350
																			172	Phosphatidylethanolamine-binding protein 4	Q96S96	247	350
																			173	Talin-1	Q9Y490	542	340
																			174	Tropomyosin alpha-4 chain	P67936	367	340
																			175	C-C motif chemokine 14	Q16627	263	340
																			176	tropomyosin 2 (beta)	ENSP00000367541	174	340
																			177	Tropomyosin alpha-3 chain	P06753	111	340
																			178	Isoform 3 of Tropomyosin alpha-1 chain	P09493-3	104	340
																			179	Properdin	P27918	341	330
																			180	Neutrophil gelatinase-associated lipocalin	P80188	318	330
																			181	Lipopolysaccharide-binding protein	P18428	286	320
																			182	IgGFc-binding protein	Q9Y6R7	530	300
																			183	Calmodulin	P62158	294	280
																			184	Angiogenin	P03950	287	280
																			185	Fetuin-B	Q9UGM5	522	270
																			186	Brefeldin A-inhibited guanine nucleotide-exchange protein 3	Q5TH69	334	270
																			187	Granulins	P28799	331	270
																			188	Metalloproteinase inhibitor 1	P01033	328	270
																			189	Protein S100-A8	P05109	312	270
																			190	C-C motif chemokine 16	O15467	238	270
																			191	Cystatin-M	Q15828	222	270
																			192	Complement C1r subcomponent-like protein	Q9NZP8	654	260
																			193	Proteoglycan 4	Q92954	536	260
																			194	Coagulation factor V	P12259	503	260
																			195	Sex hormone-binding globulin	P04278	363	260
																			196	EGF-containing fibulin-like extracellular matrix protein 1	Q12805	304	260
																			197	C-reactive protein	P02741	203	260
																			198	Hepatocyte growth factor-like protein	P26927	418	250
																			199	Fructose-bisphosphate aldolase A	P04075	310	250
																			200	Gamma-glutamyl hydrolase	Q92820	288	250
																			201	Alpha-hemoglobin-stabilizing protein	Q9NZD4	241	250
																			202	Fructose-bisphosphate aldolase C	P09972	101	250
																			203	Isoform 2 of Mannan-binding lectin serine protease 1	P48740	376	240
																			204	Hepatocyte growth factor activator	Q04756	297	240
																			205	Fructose-bisphosphate aldolase B	P05062	284	240
																			206	Multimerin-2	Q9H8L6	453	230
																			207	Beta-Ala-His dipeptidase	Q96KN2	332	230
																			208	Epididymal secretory protein E1	P61916	296	230
																			209	Platelet factor 4 variant	P10720	219	230
																			210	Pancreatic secretory trypsin inhibitor	P00995	167	230
																			211	Phosphatidylcholine-sterol acyltransferase	P04180	321	220
																			212	Catalase	P04040	290	220
																			213	immunoglobulin kappa variable 2-24	ENSP00000419300	196	220
																			214	Protein FAM3C	Q92520	270	210
																			215	Serine protease inhibitor Kazal-type 5	Q9NQ38	260	210
																			216	Myoglobin	P02144	201	210
																			217	Junction plakoglobin	P14923	29	210
																			218	GUCA1B PROTEIN (FRAGMENT).	IPI00930614	6	210
																			219	Pregnancy zone protein	P20742	7912	200
																			220	Triosephosphate isomerase	P60174	263	200
																			221	Histone H2A type 1-B/E	P04908	127	200
																			222	Histone H2A.Z	P0C0S5	41	200
																			223	Hornerin	Q86YZ3	240	190
																			224	Phosphatidylethanolamine-binding protein 1	P30086	181	190
																			225	Isocitrate dehydrogenase [NAD] subunit alpha, mitochondrial	P50213	303	180
																			226	Cathepsin D	P07339	240	180
																			227	14-3-3 protein zeta/delta	P63104	228	180
																			228	secreted phosphoprotein 1	ENSP00000237623	178	180
																			229	14-3-3 protein epsilon	P62258	92	180
																			230	14-3-3 protein gamma	P61981	68	180
																			231	14-3-3 protein beta/alpha	P31946	53	180
																			232	14-3-3 protein theta	P27348	46	180
																			233	14-3-3 protein eta	Q04917	45	180
																			234	14-3-3 protein sigma	P31947	29	180
																			235	Cholinesterase	P06276	349	170
																			236	Calcium/calmodulin-dependent 3',5'-cyclic nucleotide phosphodiesterase 1B	Q01064	170	170
																			237	CDNA FLJ60373, HIGHLY SIMILAR TO ZINC FINGER CCCH DOMAIN-CONTAINING PROTEIN11A.	IPI00455725	203	160
																			238	SH3 domain-binding glutamic acid-rich-like protein	O75368	178	160
																			239	Sulfhydryl oxidase 1	O00391	270	150
																			240	Plastin-2	P13796	238	150
																			241	Glucose-6-phosphate isomerase	P06744	182	150
																			242	Metalloproteinase inhibitor 2	P16035	157	150
																			243	Thymosin beta-10	P63313	129	150
																			244	Plastin-3	P13797	77	150
																			245	Complement factor H-related protein 3	Q02985	745	140
																			246	Transforming growth factor-beta-induced protein ig-h3	Q15582	177	140
																			247	Peptidyl-prolyl cis-trans isomerase A	P62937	172	140
																			248	Cofilin-1	P23528	158	140
																			249	Flavin reductase	P30043	143	140
																			250	Microfibrillar-associated protein 5	Q13361	118	140
																			251	Protein unc-45 homolog A	Q9H3U1	986	130
																			252	Profilin-1	P07737	208	130
																			253	Cathepsin H	P09668	172	130
																			254	Grainyhead-like protein 1 homolog	Q9NZI5	170	130
																			255	Dermcidin	P81605	121	130
																			256	Ly6/neurotoxin 1	ENSP00000337950	98	130
																			257	SSXT PROTEIN	IPI00018069	38	130
																			258	Basement membrane-specific heparan sulfate proteoglycan core protein	P98160	212	120
																			259	Alpha-actinin-1	P12814	206	120
																			260	Cadherin-13	P55290	180	120
																			261	Transgelin-2	P37802	170	120
																			262	Retinal dehydrogenase 1	P00352	145	120
																			263	ProSAAS	Q9UHG2	126	120
																			264	Extracellular superoxide dismutase [Cu-Zn]	P08294	125	120
																			265	Adiponectin	Q15848	117	120
																			266	Alpha-actinin-4	O43707	68	120
																			267	Dopamine beta-hydroxylase	P09172	213	110
																			268	Cadherin-5	P33151	184	110
																			269	LisH domain and HEAT repeat-containing protein KIAA1468	Q9P260	152	110
																			270	Procollagen C-endopeptidase enhancer 1	Q15113	120	110
																			271	Pleckstrin	P08567	95	110
																			272	Secreted Ly-6/uPAR-related protein 1	P55000	83	110
																			273	Collagen alpha-3(VI) chain	P12111	228	100
																			274	Fibrillin-1	P35555	201	100
																			275	78 kDa glucose-regulated protein	P11021	158	100
																			276	Calreticulin	P27797	131	100
																			277	Heat shock cognate 71 kDa protein	P11142	104	100
																			278	Acyl-CoA-binding protein	P07108	102	100
																			279	Heat shock 70 kDa protein 1A/1B	P08107	71	100
																			280	Phosphoglycerate kinase 1	P00558	145	99
																			281	WNT1-inducible-signaling pathway protein 2	O76076	93	99
																			282	Scavenger receptor cysteine-rich type 1 protein M130	Q86VB7	194	94
																			283	Cathepsin B	P07858	137	93
																			284	L-selectin	P14151	161	92
																			285	Thrombospondin-4	P35443	125	92
																			286	Golgi-associated plant pathogenesis-related protein 1	Q9H4G4	99	92
																			287	Matrix Gla protein	P08493	80	92
																			288	Glyceraldehyde-3-phosphate dehydrogenase	P04406	142	91
																			289	Tubulin alpha-4A chain	P68366	136	91
																			290	Tubulin alpha-1C chain	Q9BQE3	95	91
																			291	Vinculin	P18206	189	90
																			292	WD repeat-containing protein 1	O75083	141	90
																			293	Ganglioside GM2 activator	P17900	112	90
																			294	Transketolase	P29401	138	89
																			295	Heat shock protein HSP 90-alpha	P07900	128	88
																			296	Endoplasmin	P14625	98	88
																			297	Heat shock protein HSP 90-beta	P08238	59	88
																			298	Selenium-binding protein 1	Q13228	151	87
																			299	L-lactate dehydrogenase B chain	P07195	118	86
																			300	L-lactate dehydrogenase A chain	P00338	46	86
																			301	Vasorin	Q6EMK4	138	84
																			302	Chromogranin-A	P10645	101	84
																			303	Proprotein convertase subtilisin/kexin type 9	Q8NBP7	117	82
																			304	Galectin-1	P09382	103	81
																			305	Cystatin-B	P04080	75	78
																			306	ADAM DEC1	O15204	102	76
																			307	Endothelial protein C receptor	Q9UNN8	98	76
																			308	Histone H2B type 1-K	O60814	111	75
																			309	Alcohol dehydrogenase 1A	P07327	93	74
																			310	Alcohol dehydrogenase 1B	P00325	84	74
																			311	Alcohol dehydrogenase 1C	P00326	70	74
																			312	C-C motif chemokine 15	Q16663	52	74
																			313	Cadherin-2	P19022	129	73
																			314	Intercellular adhesion molecule 1	P05362	141	71
																			315	immunoglobulin kappa variable 6-21 (non-functional)	ENSP00000374791	65	71
																			316	immunoglobulin kappa variable 6D-21 (non-functional)	ENSP00000413304	45	71
																			317	Neuroblastoma suppressor of tumorigenicity 1	P41271	241	70
																			318	Tenascin-X	P22105	239	70
																			319	Xaa-Pro dipeptidase	P12955	85	70
																			320	Mannan-binding lectin serine protease 1	P48740-2	337	69
																			321	Coagulation factor XIII A chain	P00488	105	69
																			322	Elafin	P19957	202	68
																			323	SH3 domain-binding glutamic acid-rich-like protein 3	Q9H299	75	68
																			324	Mannose-binding protein C	P11226	98	67
																			325	SPARC	P09486	97	66
																			326	Vitamin K-dependent protein C	P04070	183	65
																			327	Creatine kinase M-type	P06732	96	65
																			328	Creatine kinase B-type	P12277	37	65
																			329	Phospholipid transfer protein	P55058	303	64
																			330	HYPOTHETICAL PROTEIN LOC389333.	IPI00930481	122	64
																			331	Latent-transforming growth factor beta-binding protein 2	Q14767	111	64
																			332	Secreted and transmembrane protein 1	Q8WVN6	56	64
																			333	Coagulation factor XI	P03951	247	63
																			334	Integral membrane protein 2B	Q9Y287	84	63
																			335	Low affinity immunoglobulin gamma Fc region receptor III-A	P08637	65	63
																			336	Fc fragment of IgG, low affinity IIIb, receptor (CD16b)	ENSP00000294800	52	63
																			337	Liver-expressed antimicrobial peptide 2	Q969E1	60	62
																			338	Cartilage oligomeric matrix protein	P49747	110	61
																			339	Elongation factor 1-alpha 1	P68104	74	61
																			340	Peroxiredoxin-1	Q06830	88	60
																			341	Protein NOV homolog	P48745	91	59
																			342	PDZ and LIM domain protein 1	O00151	79	59
																			343	Complement factor H-related protein 4	Q92496	40	59
																			344	Myosin-9	P35579	108	57
																			345	CD166 antigen	Q13740	96	57
																			346	Myosin-7	P12883	46	57
																			347	Myosin-2	Q9UKX2	38	57
																			348	Pantetheinase	O95497	146	56
																			349	Noelin	Q99784	90	56
																			350	Aspartate aminotransferase, cytoplasmic	P17174	85	56
																			351	Fumarylacetoacetase	P16930	80	56
																			352	Uteroglobin	P11684	78	56
																			353	Glutamate dehydrogenase 1, mitochondrial	P00367	94	55
																			354	Alpha-enolase	P06733	74	55
																			355	Beta-enolase	P13929	36	55
																			356	Gamma-enolase	P09104	30	55
																			357	F5-20 (FRAGMENT).	IPI00816775	126	54
																			358	Prenylcysteine oxidase 1	Q9UHG3	105	54
																			359	SPARC-like protein 1	Q14515	86	53
																			360	Desmocollin-1	Q08554	103	52
																			361	Lysozyme C	P61626	84	51
																			362	Ribonuclease UK114	P52758	62	51
																			363	Cystatin-SN	P01037	49	51
																			364	Cystatin-S	P01036	29	51
																			365	Laminin subunit gamma-1	P11047	77	50
																			366	Thy-1 membrane glycoprotein	P04216	59	49
																			367	Alpha-synuclein	P37840	58	49
																			368	Neurosecretory protein VGF	O15240	81	48
																			369	Histidine triad nucleotide-binding protein 1	P49773	77	48
																			370	Vitamin K-dependent protein Z	P22891	72	48
																			371	Histone H4	P62805	67	48
																			372	Phosphoglycerate mutase 1	P18669	61	48
																			373	Phosphoglycerate mutase 2	P15259	30	48
																			374	Receptor-type tyrosine-protein phosphatase mu	P28827	90	47
																			375	Moesin	P26038	88	47
																			376	Fructose-1,6-bisphosphatase 1	P09467	81	47
																			377	Chitinase-3-like protein 1	P36222	80	47
																			378	Lithostathine-1-alpha	P05451	52	47
																			379	Trefoil factor 3	Q07654	43	47
																			380	Ezrin	P15311	25	47
																			381	Fructose-1,6-bisphosphatase isozyme 2	O00757	10	47
																			382	Liver carboxylesterase 1	P23141	89	46
																			383	Latent-transforming growth factor beta-binding protein 1	Q14766	79	46
																			384	High mobility group protein B1	P09429	37	45
																			385	Ribonuclease inhibitor	P13489	65	43
																			386	Folate receptor gamma	P41439	59	43
																			387	Tenascin	P24821	129	42
																			388	Nidogen-1	P14543	70	42
																			389	Carbonic anhydrase 2	P00918	68	42
																			390	Fatty acid-binding protein, adipocyte	P15090	44	42
																			391	Nidogen-2	Q14112	3	42
																			392	Peptidase inhibitor 16	Q6UXB8	79	41
																			393	Coronin-1A	P31146	55	41
																			394	Fatty acid-binding protein, epidermal	Q01469	56	40
																			395	Ectonucleotide pyrophosphatase/phosphodiesterase family member 2	Q13822	73	39
																			396	Malate dehydrogenase, cytoplasmic	P40925	55	39
																			397	Eukaryotic translation initiation factor 5A-1	P63241	45	39
																			398	Connective tissue growth factor	P29279	79	38
																			399	Actin-related protein 3	P61158	53	38
																			400	Isoform 1 of Elastin	P15502-1	44	38
																			401	Intercellular adhesion molecule 2	P13598	184	37
																			402	Ubiquitin carboxyl-terminal hydrolase isozyme L1	P09936	46	37
																			403	Aminopeptidase N	P15144	169	36
																			404	Betaine--homocysteine S-methyltransferase 1	Q93088	55	36
																			405	CD44 antigen	P16070	182	35
																			406	Receptor-type tyrosine-protein phosphatase F	P10586	83	35
																			407	Oxytocin-neurophysin 1	P01178	76	35
																			408	Collagen alpha-1(XVIII) chain	P39060	58	35
																			409	Dystroglycan	Q14118	70	34
																			410	Defensin-6	Q01524	54	34
																			411	Glutaredoxin-1	P35754	41	34
																			412	immunoglobulin lambda variable 10-54	ENSP00000374822	27	34
																			413	Vascular cell adhesion protein 1	P19320	132	33
																			414	Follistatin	P19883	107	33
																			415	Neural cell adhesion molecule 1	P13591	71	33
																			416	Glutathione S-transferase omega-1	P78417	64	33
																			417	Proactivator polypeptide	P07602	61	33
																			418	Zyxin	Q15942	49	33
																			419	Cell adhesion molecule 1	Q9BY67	99	32
																			420	Fermitin family homolog 3	Q86UX7	59	32
																			421	Protein disulfide-isomerase A3	P30101	56	32
																			422	Protein S100-A12	P80511	44	32
																			423	Glutathione S-transferase P	P09211	43	32
																			424	UPF0727 protein C6orf115	Q9P1F3	28	32
																			425	Ecto-ADP-ribosyltransferase 3	Q13508	59	30
																			426	Elongation factor 2	P13639	58	30
																			427	Aminoacylase-1	Q03154	56	30
																			428	Histone H1.4	P10412	33	30
																			429	Histone H1.2	P16403	27	30
																			430	Adipocyte plasma membrane-associated protein	Q9HDC9	67	29
																			431	EMILIN-2	Q9BXX0	56	29
																			432	Coagulation factor VII	P08709	53	29
																			433	Rab GDP dissociation inhibitor beta	P50395	49	29
																			434	Phosphoinositide-3-kinase-interacting protein 1	Q96FE7	45	29
																			435	6-phosphogluconate dehydrogenase, decarboxylating	P52209	43	29
																			436	Rab GDP dissociation inhibitor alpha	P31150	24	29
																			437	HLA class I histocompatibility antigen, A-24 alpha chain	P05534	95	28
																			438	Isoform 2 of Chordin-like protein 1	Q9BU40-2	60	28
																			439	Matrix metalloproteinase-9	P14780	58	28
																			440	HLA class I histocompatibility antigen, A-2 alpha chain	P01892	57	28
																			441	HLA class I histocompatibility antigen, Cw-12 alpha chain	P30508	51	28
																			442	HLA class I histocompatibility antigen, Cw-7 alpha chain	P10321	45	28
																			443	Protein CutA	O60888	41	28
																			444	HLA class I histocompatibility antigen, B-57 alpha chain	P18465	40	28
																			445	Protein S100-A6	P06703	33	28
																			446	Trefoil factor 1	P04155	32	28
																			447	MHC CLASS I ANTIGEN.	IPI00953525	24	28
																			448	MAJOR HISTOCOMPATIBILITY COMPLEX, CLASS I, C.	IPI00940551	23	28
																			449	Myeloperoxidase	P05164	66	27
																			450	Desmocollin-3	Q14574	62	27
																			451	Adenylyl cyclase-associated protein 1	Q01518	54	27
																			452	Protein S100-A7	P31151	53	27
																			453	Tubulin beta-1 chain	Q9H4B7	41	27
																			454	Ficolin-2	Q15485	38	27
																			455	Tubulin beta-3 chain	Q13509	38	27
																			456	Cartilage acidic protein 1	Q9NQ79	37	27
																			457	Tubulin beta-8 chain	Q3ZCM7	28	27
																			458	Guanylate cyclase activator 2B	Q16661	26	27
																			459	Cation-independent mannose-6-phosphate receptor	P11717	78	26
																			460	Collagen alpha-1(VI) chain	P12109	59	26
																			461	3-ketoacyl-CoA thiolase, peroxisomal	P09110	44	26
																			462	3-ketoacyl-CoA thiolase, mitochondrial	P42765	38	26
																			463	Adipose most abundant gene transcript 2 protein	Q15847	37	26
																			464	Peptidoglycan recognition protein 1	O75594	33	26
																			465	Polymeric immunoglobulin receptor	P01833	95	25
																			466	Cell surface glycoprotein MUC18	P43121	72	25
																			467	Leukotriene A-4 hydrolase	P09960	49	25
																			468	Peroxiredoxin-6	P30041	46	25
																			469	Leukocyte immunoglobulin-like receptor subfamily A member 3	Q8N6C8	40	25
																			470	Macrophage colony-stimulating factor 1	P09603	59	24
																			471	72 kDa type IV collagenase	P08253	45	24
																			472	Serine protease 23	O95084	37	24
																			473	Trefoil factor 2	Q03403	30	24
																			474	Protein disulfide-isomerase	P07237	70	23
																			475	Ribonuclease T2	O00584	44	23
																			476	BR serine/threonine-protein kinase 1	Q8TDC3	44	23
																			477	Poliovirus receptor	P15151	43	23
																			478	Insulin-like growth factor-binding protein 1	P08833	39	23
																			479	Protein DJ-1	Q99497	39	23
																			480	Tissue factor pathway inhibitor	P10646	33	23
																			481	Prolactin-inducible protein	P12273	42	22
																			482	Chloride intracellular channel protein 1	O00299	37	22
																			483	Syndecan-1	P18827	23	22
																			484	Non-histone chromosomal protein HMG-17	P05204	16	22
																			485	Integrin beta-3	P05106	74	21
																			486	Matrix metalloproteinase-14	P50281	47	21
																			487	Serine--pyruvate aminotransferase	P21549	45	21
																			488	Isoform 2 of UTP--glucose-1-phosphate uridylyltransferase	Q16851-2	40	21
																			489	Peptidyl-prolyl cis-trans isomerase B	P23284	35	21
																			490	Coronin-1C	Q9ULV4	34	21
																			491	Calcium-regulated heat stable protein 1	Q9Y2V2	27	21
																			492	Prolow-density lipoprotein receptor-related protein 1	Q07954	91	20
																			493	ADP-ribosyl cyclase 2	Q10588	69	20
																			494	Desmoplakin	P15924	58	20
																			495	Secretogranin-1	P05060	44	20
																			496	Isoform 2 of F-actin-capping protein subunit beta	P47756-2	40	20
																			497	Bone marrow proteoglycan	P13727	38	20
																			498	40 KDA PROTEIN.	IPI00942197	34	20
																			499	Proteasome subunit alpha type-2	P25787	30	20
																			500	Regenerating islet-derived protein 3-alpha	Q06141	19	20
																			501	HYPOTHETICAL PROTEIN.	IPI00794990	16	20
																			502	Platelet glycoprotein V	P40197	75	19
																			503	CD109 antigen	Q6YHK3	50	19
																			504	Laminin subunit alpha-2	P24043	49	19
																			505	Cholesteryl ester transfer protein	P11597	25	19
																			506	Macrophage colony-stimulating factor 1 receptor	P07333	51	18
																			507	Amyloid-like protein 1	P51693	51	18
																			508	Meprin A subunit alpha	Q16819	48	18
																			509	Nucleobindin-1	Q02818	45	18
																			510	Amyloid beta A4 protein	P05067	36	18
																			511	Platelet glycoprotein Ib alpha chain	P07359	34	18
																			512	Lysyl oxidase homolog 1	Q08397	32	18
																			513	Myotrophin	P58546	29	18
																			514	Protein S100-A11	P31949	27	18
																			515	Kallikrein-6	Q92876	27	18
																			516	Coiled-coil domain-containing protein 126	Q96EE4	21	18
																			517	C-C motif chemokine 21	O00585	20	18
																			518	BENZODIAZEPINE RECEPTOR LIGAND.	IPI00436518	19	18
																			519	Transitional endoplasmic reticulum ATPase	P55072	38	17
																			520	Phosphoglucomutase-1	P36871	37	17
																			521	Bone morphogenetic protein 1	P13497	34	17
																			522	Integrin-linked protein kinase	Q13418	33	17
																			523	Coiled-coil domain-containing protein 25	Q86WR0	32	17
																			524	D-dopachrome decarboxylase	P30046	31	17
																			525	Proteasome subunit alpha type-6	P60900	31	17
																			526	40S ribosomal protein S28	P62857	15	17
																			527	Multiple inositol polyphosphate phosphatase 1	Q9UNW1	71	16
																			528	signal-regulatory protein alpha	ENSP00000348307	47	16
																			529	Neuronal cell adhesion molecule	Q92823	44	16
																			530	Cystatin-A	P01040	39	16
																			531	Mimecan	P20774	37	16
																			532	Thioredoxin	P10599	34	16
																			533	Limbic system-associated membrane protein	Q13449	32	16
																			534	LIM and senescent cell antigen-like-containing domain protein 1	P48059	31	16
																			535	Periostin	Q15063	29	16
																			536	Alpha-amylase 1	P04745	28	16
																			537	Alanine aminotransferase 1	P24298	25	16
																			538	Histone H3.3	P84243	16	16
																			539	Polypeptide N-acetylgalactosaminyltransferase 2	Q10471	56	15
																			540	Isoform 2 of Voltage-dependent calcium channel subunit alpha-2/delta-1	P54289-2	43	15
																			541	Latent-transforming growth factor beta-binding protein 4	Q8N2S1	36	15
																			542	Collagen alpha-2(I) chain	P08123	35	15
																			543	Collagen alpha-1(V) chain	P20908	32	15
																			544	Cytosol aminopeptidase	P28838	32	15
																			545	Annexin A2	P07355	30	15
																			546	Dickkopf-related protein 3	Q9UBP4	30	15
																			547	Malate dehydrogenase, mitochondrial	P40926	28	15
																			548	Vasodilator-stimulated phosphoprotein	P50552	28	15
																			549	Transaldolase	P37837	27	15
																			550	Glucosidase 2 subunit beta	P14314	20	15
																			551	NEDD8	Q15843	13	15
																			552	Isoform 2 of Neural cell adhesion molecule L1-like protein	O00533-2	147	14
																			553	Contactin-1	Q12860	37	14
																			554	Plasminogen activator inhibitor 1	P05121	33	14
																			555	L-xylulose reductase	Q7Z4W1	33	14
																			556	Secretogranin-3	Q8WXD2	32	14
																			557	Leukocyte elastase inhibitor	P30740	28	14
																			558	Non-specific lipid-transfer protein	P22307	26	14
																			559	Desmoglein-1	Q02413	26	14
																			560	Aldose reductase	P15121	25	14
																			561	Gastrokine-1	Q9NS71	25	14
																			562	Isoform Smooth muscle of Myosin light polypeptide 6	P60660-2	22	14
																			563	Peptidyl-prolyl cis-trans isomerase FKBP1A	P62942	15	14
																			564	Cytidine deaminase	P32320	14	14
																			565	Serpin B8	P50452	5	14
																			566	Neuropilin-1	O14786	56	13
																			567	4-hydroxyphenylpyruvate dioxygenase	P32754	35	13
																			568	Beta-crystallin B1	P53674	24	13
																			569	Inhibin beta C chain	P55103	24	13
																			570	Heterochromatin protein 1-binding protein 3	Q5SSJ5	24	13
																			571	Integrin alpha-IIb	P08514	23	13
																			572	Antileukoproteinase	P03973	22	13
																			573	S-formylglutathione hydrolase	P10768	21	13
																			574	Nicotinate-nucleotide pyrophosphorylase [carboxylating]	Q15274	18	13
																			575	Actin-related protein 2	P61160	16	13
																			576	PTB domain-containing engulfment adapter protein 1	Q9UBP9	86	12
																			577	Probable G-protein coupled receptor 116	Q8IZF2	43	12
																			578	4F2 cell-surface antigen heavy chain	P08195	40	12
																			579	Epidermal growth factor receptor	P00533	29	12
																			580	Follistatin-related protein 3	O95633	28	12
																			581	Coiled-coil domain-containing protein 80	Q76M96	25	12
																			582	Alcohol dehydrogenase 4	P08319	24	12
																			583	Ferritin light chain	P02792	22	12
																			584	Chitotriosidase-1	Q13231	20	12
																			585	immunoglobulin lambda variable 1-36	ENSP00000374836	19	12
																			586	Gastric inhibitory polypeptide	P09681	19	12
																			587	Ribonuclease K6	Q93091	18	12
																			588	Angiopoietin-related protein 3	Q9Y5C1	18	12
																			589	Cathepsin Z	Q9UBR2	17	12
																			590	Complement factor H-related protein 5	Q9BXR6	1026	11
																			591	Procollagen-lysine,2-oxoglutarate 5-dioxygenase 1	Q02809	130	11
																			592	Carbamoyl-phosphate synthase [ammonia], mitochondrial	P31327	123	11
																			593	Target of Nesh-SH3	Q7Z7G0	64	11
																			594	Serum paraoxonase/lactonase 3	Q15166	52	11
																			595	Inhibin beta E chain	P58166	42	11
																			596	Integrin beta-1	P05556	30	11
																			597	Isoform 3 of Nucleoside diphosphate kinase B	P22392-2	30	11
																			598	Protein KIAA1967	Q8N163	29	11
																			599	Heat shock 70 kDa protein 4	P34932	27	11
																			600	Aspartate aminotransferase, mitochondrial	P00505	23	11
																			601	Calpastatin	P20810	22	11
																			602	Glutathione synthetase	P48637	22	11
																			603	Quinone oxidoreductase	Q08257	21	11
																			604	Vesicular integral-membrane protein VIP36	Q12907	21	11
																			605	Proteasome subunit alpha type-4	P25789	20	11
																			606	Alcohol dehydrogenase class-3	P11766	16	11
																			607	Proteasome subunit alpha type-3	P25788	16	11
																			608	Rho GDP-dissociation inhibitor 1	P52565	14	11
																			609	Basic proline-rich peptide P-E	P02811	4	11
																			610	ADM	P35318	38	10
																			611	Rho GDP-dissociation inhibitor 2	P52566	22	10
																			612	Cadherin-1	P12830	20	10
																			613	Thioredoxin domain-containing protein 5	Q8NBS9	19	10
																			614	Uroporphyrinogen decarboxylase	P06132	16	10
																			615	G0/G1 switch regulatory protein 2	P27469	15	10
																			616	UV excision repair protein RAD23 homolog B	P54727	15	10
																			617	Caldesmon	Q05682	15	10
																			618	Troponin C, slow skeletal and cardiac muscles	P63316	13	10
																			619	Appetite-regulating hormone	Q9UBU3	11	10
																			620	Receptor-type tyrosine-protein phosphatase eta	Q12913	92	9.9
																			621	Macrophage migration inhibitory factor	P14174	15	9.9
																			622	LIM and SH3 domain protein 1	Q14847	24	9.8
																			623	Zinc finger protein 671	Q8TAW3	18	9.8
																			624	Bisphosphoglycerate mutase	P07738	17	9.8
																			625	Insulin	P01308	11	9.8
																			626	Serine protease inhibitor Kazal-type 7	P58062	14	9.7
																			627	Hematological and neurological expressed 1 protein	Q9UK76	12	9.7
																			628	Peroxiredoxin-5, mitochondrial	P30044	18	9.6
																			629	N(4)-(beta-N-acetylglucosaminyl)-L-asparaginase	P20933	17	9.6
																			630	WAP four-disulfide core domain protein 2	Q14508	19	9.5
																			631	Proteasome subunit alpha type-7	O14818	19	9.4
																			632	Golgi membrane protein 1	Q8NBJ4	38	9.2
																			633	Purine nucleoside phosphorylase	P00491	19	9.2
																			634	Filamin-B	O75369	29	9.1
																			635	4-aminobutyrate aminotransferase, mitochondrial	P80404	28	9
																			636	Collectin-12	Q5KU26	20	9
																			637	Ras suppressor protein 1	Q15404	16	8.9
																			638	Cathepsin L1	P07711	19	8.8
																			639	Collagen alpha-1(XV) chain	P39059	19	8.8
																			640	Ubiquitin-like modifier-activating enzyme 1	P22314	20	8.5
																			641	PDZ and LIM domain protein 3	Q53GG5	18	8.5
																			642	Ubiquitin-conjugating enzyme E2 D3	P61077	8	8.5
																			643	Proteasome subunit alpha type-1	P25786	22	8.4
																			644	40S ribosomal protein S3	P23396	24	8.3
																			645	40S ribosomal protein S12	P25398	16	8.3
																			646	Transforming growth factor beta receptor type 3	Q03167	16	8.3
																			647	Mast/stem cell growth factor receptor	P10721	32	8.2
																			648	Voltage-dependent L-type calcium channel subunit beta-4	O00305	21	8.2
																			649	Transmembrane protein 223	A0PJW6	27	8.1
																			650	Calmodulin-like protein 5	Q9NZT1	17	8.1
																			651	Major prion protein	P04156	15	8.1
																			652	Actin-related protein 2/3 complex subunit 1B	O15143	14	8.1
																			653	Ephrin-B2	P52799	20	8
																			654	Bifunctional ATP-dependent dihydroxyacetone kinase/FAD-AMP lyase (cyclizing)	Q3LXA3	18	8
																			655	Cytochrome c	P99999	15	8
																			656	Annexin A5	P08758	19	7.9
																			657	Dipeptidyl peptidase 1	P53634	19	7.9
																			658	Serum deprivation-response protein	O95810	16	7.9
																			659	Calsyntenin-1	O94985	15	7.9
																			660	Small ubiquitin-related modifier 3	P55854	8	7.9
																			661	Statherin	P02808	6	7.9
																			662	Adenosine deaminase CECR1	Q9NZK5	22	7.7
																			663	Proteasome subunit alpha type-5	P28066	11	7.7
																			664	Cysteine and glycine-rich protein 1	P21291	15	7.6
																			665	Acetyl-CoA acetyltransferase, cytosolic	Q9BWD1	15	7.6
																			666	Neuroendocrine protein 7B2	P05408	12	7.6
																			667	UPF0556 protein C19orf10	Q969H8	10	7.6
																			668	Salivary acidic proline-rich phosphoprotein 1/2	P02810	4	7.6
																			669	Lamin-A/C	P02545	20	7.5
																			670	Fibroleukin	Q14314	14	7.5
																			671	Indian hedgehog protein	Q14623	7	7.5
																			672	Angiotensin-converting enzyme	P12821	22	7.4
																			673	Phosphopantothenate--cysteine ligase	Q9HAB8	18	7.4
																			674	PDZ and LIM domain protein 5	Q96HC4	16	7.4
																			675	Tubulin-specific chaperone A	O75347	11	7.4
																			676	Lysosome-associated membrane glycoprotein 2	P13473	44	7.3
																			677	Ankyrin repeat domain-containing protein 26	Q9UPS8	20	7.3
																			678	Aspartyl aminopeptidase	Q9ULA0	14	7.3
																			679	Brain acid soluble protein 1	P80723	12	7.3
																			680	Protein S100-P	P25815	10	7.3
																			681	immunoglobulin lambda variable 2-23	ENSP00000374841	7	7.3
																			682	Multimerin-1	Q13201	94	7.2
																			683	novel protein coding gene	ENSP00000387851	40	7.2
																			684	Proteasome subunit beta type-2	P49721	13	7.2
																			685	Prothymosin alpha	P06454	10	7.2
																			686	Superoxide dismutase [Mn], mitochondrial	P04179	14	7.1
																			687	Interleukin-1 receptor type 2	P27930	13	7.1
																			688	immunoglobulin lambda variable 5-45	ENSP00000374831	8	7.1
																			689	Aggrecan core protein	P16112	8	7.1
																			690	Membrane primary amine oxidase	Q16853	41	7
																			691	Serine/threonine-protein kinase/endoribonuclease IRE1	O75460	21	7
																			692	Interleukin-1 receptor-like 1	Q01638	17	7
																			693	Omega-amidase NIT2	Q9NQR4	15	7
																			694	Proteasome subunit beta type-1	P20618	14	7
																			695	Glucose-6-phosphate 1-dehydrogenase	P11413	18	6.9
																			696	Galectin-7	P47929	13	6.9
																			697	Granzyme M	P51124	13	6.9
																			698	Endoglin	P17813	12	6.9
																			699	N-acetylglucosamine-1-phosphotransferase subunit gamma	Q9UJJ9	19	6.8
																			700	Glycine amidinotransferase, mitochondrial	P50440	16	6.8
																			701	60S ribosomal protein L22	P35268	9	6.8
																			702	26S proteasome non-ATPase regulatory subunit 5	Q16401	20	6.7
																			703	Serpin A11	Q86U17	15	6.7
																			704	Hypoxia up-regulated protein 1	Q9Y4L1	44	6.6
																			705	Protein HEG homolog 1	Q9ULI3	27	6.6
																			706	Isocitrate dehydrogenase [NADP] cytoplasmic	O75874	22	6.6
																			707	Versican core protein	P13611	22	6.6
																			708	NADP-dependent malic enzyme	P48163	14	6.6
																			709	Thioredoxin-dependent peroxide reductase, mitochondrial	P30048	12	6.6
																			710	Prostaglandin E synthase 3	Q15185	12	6.6
																			711	Phosphoserine aminotransferase	Q9Y617	13	6.5
																			712	Mesencephalic astrocyte-derived neurotrophic factor	P55145	11	6.5
																			713	Dipeptidase 2	Q9H4A9	11	6.5
																			714	Corneodesmosin	Q15517	9	6.5
																			715	Receptor-type tyrosine-protein phosphatase S	Q13332	23	6.4
																			716	10 kDa heat shock protein, mitochondrial	P61604	20	6.4
																			717	Protein disulfide-isomerase A4	P13667	17	6.4
																			718	Neutral alpha-glucosidase AB	Q14697	17	6.4
																			719	Oncoprotein-induced transcript 3 protein	Q8WWZ8	15	6.4
																			720	Leukocyte-associated immunoglobulin-like receptor 1	Q6GTX8	14	6.4
																			721	Dihydropteridine reductase	P09417	12	6.4
																			722	Williams-Beuren syndrome chromosomal region 14 protein	Q9NP71	12	6.4
																			723	Cytoplasmic aconitate hydratase	P21399	18	6.3
																			724	Lymphatic vessel endothelial hyaluronic acid receptor 1	Q9Y5Y7	95	6.2
																			725	Uncharacterized protein C9orf40	Q8IXQ3	18	6.2
																			726	Annexin A1	P04083	14	6.2
																			727	ATP synthase subunit beta, mitochondrial	P06576	14	6.2
																			728	Bridging integrator 2	Q9UBW5	12	6.2
																			729	3-hydroxyacyl-CoA dehydrogenase type-2	Q99714	11	6.2
																			730	Rho-related GTP-binding protein RhoC	P08134	9	6.2
																			731	Lamin-B2	Q03252	20	6.1
																			732	Bifunctional purine biosynthesis protein PURH	P31939	16	6.1
																			733	HEAVY CHAIN FAB (FRAGMENT).	IPI00827944	15	6.1
																			734	Serpin B3	P29508	15	6.1
																			735	Dipeptidyl peptidase 3	Q9NY33	14	6.1
																			736	Delta-aminolevulinic acid dehydratase	P13716	13	6.1
																			737	Dihydropyrimidinase-related protein 2	Q16555	13	6.1
																			738	Serpin B4	P48594	11	6.1
																			739	Dipeptidyl peptidase 4	P27487	37	6
																			740	Tryptophanyl-tRNA synthetase, cytoplasmic	P23381	13	6
																			741	Endoplasmic reticulum resident protein 29	P30040	11	6
																			742	Neurogranin	Q92686	7	6
																			743	Microfibril-associated glycoprotein 4	P55083	33	5.9
																			744	Angiopoietin-related protein 1	O95841	17	5.9
																			745	Semenogelin-1	P04279	16	5.9
																			746	Prolargin	P51888	16	5.9
																			747	Argininosuccinate lyase	P04424	15	5.9
																			748	Heterogeneous nuclear ribonucleoproteins C1/C2	P07910	14	5.9
																			749	Semenogelin-2	Q02383	13	5.9
																			750	Serpin H1	P50454	12	5.9
																			751	Lactoylglutathione lyase	Q04760	11	5.9
																			752	Ras-related protein Rap-1b	P61224	10	5.9
																			753	Ephrin-B1	P98172	16	5.8
																			754	UDP-GlcNAc:betaGal beta-1,3-N-acetylglucosaminyltransferase 2	Q9NY97	16	5.8
																			755	Transcription factor BTF3	P20290	11	5.8
																			756	CCR4-NOT transcription complex subunit 1	A5YKK6	24	5.7
																			757	Follitropin subunit beta	P01225	13	5.7
																			758	Phospholipase A2	P04054	8	5.7
																			759	Macrophage mannose receptor 1	P22897	48	5.6
																			760	Mannosyl-oligosaccharide 1,2-alpha-mannosidase IA	P33908	14	5.6
																			761	Isoform 1 of Four and a half LIM domains protein 1	Q13642-1	12	5.6
																			762	Colipase	P04118	11	5.6
																			763	High mobility group protein B2	P26583	9	5.6
																			764	40S ribosomal protein S23	P62266	7	5.6
																			765	Ribonuclease 4	P34096	15	5.5
																			766	CDNA FLJ52524, MODERATELY SIMILAR TO MATRIX METALLOPROTEINASE-9.	IPI00922121	14	5.5
																			767	Nicotinate phosphoribosyltransferase	Q6XQN6	14	5.5
																			768	Neurotrimin	Q9P121	13	5.5
																			769	Histone H1.5	P16401	10	5.5
																			770	Glycogen phosphorylase, liver form	P06737	20	5.4
																			771	protein tyrosine phosphatase, receptor type, B	ENSP00000334928	19	5.3
																			772	Heat shock protein beta-1	P04792	13	5.3
																			773	40S ribosomal protein S19	P39019	10	5.3
																			774	Endoplasmic reticulum aminopeptidase 1	Q9NZ08	19	5.1
																			775	Glutathione peroxidase 1	P07203	14	5.1
																			776	60 kDa heat shock protein, mitochondrial	P10809	14	5.1
																			777	Proteasome subunit beta type-4	P28070	12	5.1
																			778	Cytochrome b5	P00167	11	5.1
																			779	Cathepsin S	P25774	11	5.1
																			780	Glyoxylate reductase/hydroxypyruvate reductase	Q9UBQ7	11	5.1
																			781	Cytoplasmic polyadenylation element-binding protein 3	Q8NE35	9	5.1
																			782	Disintegrin and metalloproteinase domain-containing protein 9	Q13443	18	5
																			783	Unhealthy ribosome biogenesis protein 2 homolog	Q14146	14	5
																			784	Neuronal pentraxin receptor	O95502	13	5
																			785	Ornithine carbamoyltransferase, mitochondrial	P00480	11	5
																			786	Proteasome subunit beta type-5	P28074	11	5
																			787	40S ribosomal protein S25	P62851	7	5
																			788	Receptor-type tyrosine-protein phosphatase gamma	P23470	33	4.9
																			789	116 kDa U5 small nuclear ribonucleoprotein component	Q15029	32	4.9
																			790	GDH/6PGL endoplasmic bifunctional protein	O95479	16	4.9
																			791	Galectin-related protein	Q3ZCW2	13	4.9
																			792	Band 3 anion transport protein	P02730	12	4.9
																			793	Fumarate hydratase, mitochondrial	P07954	11	4.9
																			794	Somatostatin	P61278	5	4.9
																			795	Asialoglycoprotein receptor 2	P07307	24	4.8
																			796	Fatty acid synthase	P49327	14	4.8
																			797	Carbonic anhydrase 3	P07451	13	4.8
																			798	Guanine deaminase	Q9Y2T3	13	4.8
																			799	Proteasome subunit beta type-7	Q99436	9	4.8
																			800	Complement component C1q receptor	Q9NPY3	9	4.8
																			801	Submaxillary gland androgen-regulated protein 3B	P02814	7	4.8
																			802	40S ribosomal protein S14	P62263	5	4.8
																			803	Interleukin-1 receptor accessory protein	Q9NPH3	40	4.7
																			804	Glycogen phosphorylase, muscle form	P11217	19	4.7
																			805	Carcinoembryonic antigen-related cell adhesion molecule 8	P31997	13	4.7
																			806	V-set and transmembrane domain-containing protein 2A	Q8TAG5	9	4.7
																			807	Collectin-10	Q9Y6Z7	9	4.7
																			808	Multiple coagulation factor deficiency protein 2	Q8NI22	8	4.7
																			809	Metallothionein-2	P02795	6	4.7
																			810	Endothelial cell-selective adhesion molecule	Q96AP7	15	4.6
																			811	Protein 4.1	P11171	14	4.6
																			812	Filaggrin-2	Q5D862	12	4.6
																			813	1,4-alpha-glucan-branching enzyme	Q04446	11	4.6
																			814	immunoglobulin lambda variable 4-69	ENSP00000374817	10	4.6
																			815	F-actin-capping protein subunit alpha-1	P52907	9	4.6
																			816	GTP-binding nuclear protein Ran	P62826	8	4.6
																			817	Hepatocellular carcinoma-associated protein TD26	Q6UXH0	7	4.6
																			818	Suprabasin	Q6UWP8	12	4.5
																			819	Actin-related protein 2/3 complex subunit 2	O15144	11	4.5
																			820	T-complex protein 1 subunit gamma	P49368	11	4.5
																			821	Endoplasmic reticulum resident protein 44	Q9BS26	11	4.5
																			822	Fibulin-5	Q9UBX5	8	4.5
																			823	Glycogen phosphorylase, brain form	P11216	17	4.4
																			824	Mucin and cadherin-like protein	Q9HBB8	11	4.4
																			825	3,2-trans-enoyl-CoA isomerase, mitochondrial	P42126	10	4.4
																			826	Twinfilin-2	Q6IBS0	10	4.4
																			827	Pre-rRNA-processing protein TSR2 homolog	Q969E8	9	4.4
																			828	Multiple epidermal growth factor-like domains protein 8	Q7Z7M0	24	4.3
																			829	Cytokine-like protein 1	Q9NRR1	9	4.3
																			830	Nucleosome assembly protein 1-like 1	P55209	7	4.3
																			831	Neogenin	Q92859	21	4.2
																			832	Hepatoma-derived growth factor	P51858	10	4.2
																			833	40S ribosomal protein S5	P46782	9	4.2
																			834	Syntaxin-7	O15400	7	4.2
																			835	Low affinity immunoglobulin gamma Fc region receptor II-a	P12318	6	4.2
																			836	Titin	Q8WZ42	32	4.1
																			837	Vascular endothelial growth factor receptor 3	P35916	31	4.1
																			838	Apolipoprotein A-I-binding protein	Q8NCW5	11	4.1
																			839	Heterogeneous nuclear ribonucleoproteins A2/B1	P22626	9	4.1
																			840	Protein-lysine 6-oxidase	P28300	9	4.1
																			841	Ubiquitin-conjugating enzyme E2 L3	P68036	9	4.1
																			842	Aflatoxin B1 aldehyde reductase member 2	O43488	8	4.1
																			843	Collagen alpha-2(IV) chain	P08572	21	4
																			844	60S ribosomal protein L5	P46777	18	4
																			845	Neuronal growth regulator 1	Q7Z3B1	13	4
																			846	Eukaryotic initiation factor 4A-I	P60842	10	4
																			847	Crk-like protein	P46109	8	4
																			848	Protein disulfide-isomerase A6	Q15084	8	4
																			849	Mitogen-activated protein kinase scaffold protein 1	Q9UHA4	8	4
																			850	Eukaryotic initiation factor 4A-II	Q14240	4	4
																			851	Utrophin	P46939	83	3.9
																			852	Interleukin-18-binding protein	O95998	16	3.9
																			853	Agrin	O00468	10	3.9
																			854	Tissue alpha-L-fucosidase	P04066	10	3.9
																			855	Glycerol-3-phosphate dehydrogenase [NAD+], cytoplasmic	P21695	10	3.9
																			856	Dihydrolipoyl dehydrogenase, mitochondrial	P09622	9	3.9
																			857	Epoxide hydrolase 2	P34913	9	3.9
																			858	Protein-L-isoaspartate(D-aspartate) O-methyltransferase	P22061	8	3.9
																			859	Nucleophosmin	P06748	7	3.9
																			860	Alpha-mannosidase 2	Q16706	7	3.9
																			861	Putative keratin-associated protein ENSP00000381495	A8MTN3	5	3.9
																			862	N(G),N(G)-dimethylarginine dimethylaminohydrolase 1	O94760	12	3.8
																			863	Thioredoxin reductase 2, mitochondrial	Q9NNW7	9	3.8
																			864	Cathepsin G	P08311	9	3.7
																			865	Ubiquitin-conjugating enzyme E2 N	P61088	8	3.7
																			866	Intercellular adhesion molecule 3	P32942	34	3.6
																			867	Follistatin-related protein 1	Q12841	22	3.6
																			868	Plakophilin-1	Q13835	11	3.6
																			869	Propionyl-CoA carboxylase alpha chain, mitochondrial	P05165	10	3.6
																			870	Alcohol dehydrogenase [NADP+]	P14550	9	3.6
																			871	Serpin B6	P35237	8	3.6
																			872	Calpain small subunit 1	P04632	6	3.6
																			873	CD9 antigen	P21926	5	3.6
																			874	Hemoglobin subunit zeta	P02008	218	3.5
																			875	Lysosomal Pro-X carboxypeptidase	P42785	12	3.5
																			876	Plexin-B1	O43157	11	3.5
																			877	Voltage-dependent anion-selective channel protein 1	P21796	11	3.5
																			878	45 kDa calcium-binding protein	Q9BRK5	11	3.5
																			879	Proteasome subunit beta type-6	P28072	9	3.5
																			880	Stathmin	P16949	8	3.5
																			881	Erythrocyte band 7 integral membrane protein	P27105	8	3.5
																			882	Glutathione reductase, mitochondrial	P00390	7	3.5
																			883	60S ribosomal protein L7a	P62424	7	3.5
																			884	Heterogeneous nuclear ribonucleoprotein U	Q00839	7	3.5
																			885	Poly(rC)-binding protein 1	Q15365	7	3.5
																			886	SAP domain-containing ribonucleoprotein	P82979	6	3.5
																			887	Poly(rC)-binding protein 2	Q15366	4	3.5
																			888	Clathrin heavy chain 1	Q00610	10	3.4
																			889	Symplekin	Q92797	10	3.4
																			890	Phosphatidylserine decarboxylase proenzyme	Q9UG56	10	3.4
																			891	Collagen alpha-1(III) chain	P02461	9	3.4
																			892	40S ribosomal protein S2	P15880	9	3.4
																			893	Leucine carboxyl methyltransferase 2	O60294	7	3.4
																			894	60S ribosomal protein L11	P62913	7	3.4
																			895	Myosin light chain 3	P08590	6	3.4
																			896	Myosin light chain 1/3, skeletal muscle isoform	P05976	6	3.4
																			897	Tumor necrosis factor receptor superfamily member 10C	O14798	4	3.4
																			898	Transforming growth factor beta-1	P01137	14	3.3
																			899	Putative sodium-coupled neutral amino acid transporter 10	Q9HBR0	14	3.3
																			900	N-acetyllactosaminide beta-1,3-N-acetylglucosaminyltransferase	O43505	10	3.3
																			901	Long palate, lung and nasal epithelium carcinoma-associated protein 1	Q8TDL5	10	3.3
																			902	Bleomycin hydrolase	Q13867	9	3.3
																			903	Fatty acid-binding protein, liver	P07148	7	3.3
																			904	Serine/threonine-protein phosphatase 2A activator	Q15257	7	3.3
																			905	Microtubule-associated protein RP/EB family member 1	Q15691	7	3.3
																			906	Acidic leucine-rich nuclear phosphoprotein 32 family member A	P39687	6	3.3
																			907	Protein S100-A4	P26447	5	3.2
																			908	Plexin-B2	O15031	25	3.1
																			909	Cell division cycle 5-like protein	Q99459	15	3.1
																			910	Beta-parvin	Q9HBI1	11	3.1
																			911	Trifunctional purine biosynthetic protein adenosine-3	P22102	9	3.1
																			912	Calpain-1 catalytic subunit	P07384	8	3.1
																			913	Ribosyldihydronicotinamide dehydrogenase [quinone]	P16083	8	3.1
																			914	Alpha-crystallin A chain	P02489	7	3.1
																			915	Cystathionine beta-synthase	P35520	7	3.1
																			916	Chloride intracellular channel protein 4	Q9Y696	7	3.1
																			917	Isochorismatase domain-containing protein 2, mitochondrial	Q96AB3	6	3.1
																			918	Calponin-2	Q99439	6	3.1
																			919	Protein S100-A10	P60903	5	3.1
																			920	Bactericidal/permeability-increasing protein-like 1	Q8N4F0	10	3
																			921	Defensin-5	Q01523	5	3
																			922	Transferrin receptor protein 1	P02786	27	2.9
																			923	Protocadherin-24	Q9BYE9	16	2.9
																			924	Growth factor receptor-bound protein 2	P62993	10	2.9
																			925	40S ribosomal protein S20	P60866	4	2.9
																			926	Nascent polypeptide-associated complex subunit alpha	Q13765	4	2.9
																			927	Succinyl-CoA ligase [GDP-forming] subunit alpha, mitochondrial	P53597	13	2.8
																			928	Epiplakin	P58107	12	2.8
																			929	Neurogenic locus notch homolog protein 2	Q04721	11	2.8
																			930	Proliferation-associated protein 2G4	Q9UQ80	9	2.8
																			931	Plectin-1	Q15149	8	2.8
																			932	EGF, latrophilin and seven transmembrane domain-containing protein 1	Q9HBW9	7	2.8
																			933	6-phosphogluconolactonase	O95336	6	2.8
																			934	Desmoglein-2	Q14126	21	2.7
																			935	Desmocollin-2	Q02487	9	2.7
																			936	Ephrin type-A receptor 1	P21709	8	2.7
																			937	Aldehyde oxidase	Q06278	8	2.7
																			938	Lipocalin-1	P31025	6	2.7
																			939	Proteasome subunit beta type-3	P49720	6	2.7
																			940	Beta-ureidopropionase	Q9UBR1	6	2.7
																			941	Myelin basic protein	P02686	5	2.7
																			942	CD177 antigen	Q8N6Q3	4	2.7
																			943	Advillin	O75366	10	2.6
																			944	Laminin subunit beta-1	P07942	9	2.6
																			945	Heterogeneous nuclear ribonucleoprotein A1	P09651	9	2.6
																			946	Hypoxanthine-guanine phosphoribosyltransferase	P00492	8	2.6
																			947	40S ribosomal protein SA	P08865	6	2.6
																			948	Aldehyde dehydrogenase family 16 member A1	Q8IZ83	6	2.6
																			949	Translationally-controlled tumor protein	P13693	5	2.6
																			950	Prostaglandin reductase 1	Q14914	5	2.6
																			951	SH3 domain-binding glutamic acid-rich-like protein 2	Q9UJC5	4	2.6
																			952	Pyruvate kinase isozymes M1/M2	P14618	222	2.5
																			953	Tyrosine-protein kinase receptor UFO	P30530	15	2.5
																			954	Hepatocyte growth factor receptor	P08581	10	2.5
																			955	actin related protein 2/3 complex, subunit 4, 20kDa	ENSP00000388169	8	2.5
																			956	ATP synthase subunit alpha, mitochondrial	P25705	8	2.5
																			957	Stress-70 protein, mitochondrial	P38646	8	2.5
																			958	Laminin subunit beta-2	P55268	8	2.5
																			959	Peptidyl-prolyl cis-trans isomerase FKBP5	Q13451	8	2.5
																			960	Pyruvate kinase isozymes R/L	P30613	7	2.5
																			961	Guanine nucleotide-binding protein G(I)/G(S)/G(T) subunit beta-1	P62873	6	2.5
																			962	Osteoclast-associated immunoglobulin-like receptor	Q8IYS5	4	2.5
																			963	Protein-glutamine gamma-glutamyltransferase E	Q08188	8	2.4
																			964	Src substrate cortactin	Q14247	7	2.4
																			965	V-set and immunoglobulin domain-containing protein 4	Q9Y279	6	2.4
																			966	Glutathione S-transferase A1	P08263	5	2.4
																			967	3-mercaptopyruvate sulfurtransferase	P25325	5	2.4
																			968	Eukaryotic translation initiation factor 3 subunit I	Q13347	12	2.3
																			969	BDNF/NT-3 growth factors receptor	Q16620	11	2.3
																			970	Neurabin-1	Q9ULJ8	7	2.3
																			971	Copine-3	O75131	6	2.3
																			972	Cysteine and glycine-rich protein 3	P50461	5	2.3
																			973	Fibrinogen-like protein 1	Q08830	5	2.3
																			974	Plasminogen activator inhibitor 1 RNA-binding protein	Q8NC51	5	2.3
																			975	Nuclease-sensitive element-binding protein 1	P67809	4	2.3
																			976	Protein CDV3 homolog	Q9UKY7	4	2.3
																			977	ICOS ligand	O75144	80	2.2
																			978	Sialic acid-binding Ig-like lectin 14	Q08ET2	15	2.2
																			979	Serine hydroxymethyltransferase, cytosolic	P34896	6	2.2
																			980	Sorbitol dehydrogenase	Q00796	6	2.2
																			981	Ferritin heavy chain	P02794	5	2.2
																			982	Aldo-keto reductase family 1 member C3	P42330	7	2.1
																			983	cAMP-regulated phosphoprotein 19	P56211	7	2.1
																			984	Glutamyl aminopeptidase	Q07075	7	2.1
																			985	Heat shock protein 75 kDa, mitochondrial	Q12931	6	2.1
																			986	Alpha-endosulfine	O43768	6	2.1
																			987	Aldehyde dehydrogenase, mitochondrial	P05091	5	2.1
																			988	Transcription elongation factor B polypeptide 2	Q15370	5	2.1
																			989	Basic fibroblast growth factor receptor 1	P11362	18	2
																			990	Nuclear pore complex protein Nup98-Nup96	P52948	15	2
																			991	SAM domain-containing protein SAMSN-1	Q9NSI8	15	2
																			992	Centromere protein F	P49454	14	2
																			993	Receptor-type tyrosine-protein phosphatase C	P08575	9	2
																			994	Lysosomal protective protein	P10619	9	2
																			995	Complement receptor type 2	P20023	6	2
																			996	4-trimethylaminobutyraldehyde dehydrogenase	P49189	6	2
																			997	Nuclear transport factor 2	P61970	6	2
																			998	Seprase	Q12884	6	2
																			999	Argininosuccinate synthase	P00966	5	2
																			1000	Pancreatic triacylglycerol lipase	P16233	5	2
																			1001	Calpain-2 catalytic subunit	P17655	5	2
																			1002	Dematin	Q08495	5	2
																			1003	Myosin regulatory light chain 12B	O14950	4	2
																			1004	Fibroblast growth factor receptor 4	P22455	4	2
																			1005	Secretogranin-2	P13521	8	1.9
																			1006	Urocanate hydratase	Q96N76	7	1.9
																			1007	60S ribosomal protein L12	P30050	6	1.9
																			1008	Ran GTPase-activating protein 1	P46060	6	1.9
																			1009	Brevican core protein	Q96GW7	6	1.9
																			1010	Polyadenylate-binding protein 1	P11940	5	1.9
																			1011	Caspase-14	P31944	5	1.9
																			1012	Farnesyl pyrophosphate synthase	P14324	4	1.9
																			1013	Coiled-coil domain-containing protein 58	Q4VC31	4	1.9
																			1014	Cytosolic 5'-nucleotidase 3	Q9H0P0	13	1.8
																			1015	EH domain-containing protein 1	Q9H4M9	7	1.8
																			1016	Actin-related protein 2/3 complex subunit 3	O15145	6	1.8
																			1017	Ankyrin-1	P16157	6	1.8
																			1018	Stress-induced-phosphoprotein 1	P31948	6	1.8
																			1019	Reversion-inducing cysteine-rich protein with Kazal motifs	O95980	5	1.8
																			1020	Lamina-associated polypeptide 2, isoform alpha	P42166	5	1.8
																			1021	Peptidyl-prolyl cis-trans isomerase FKBP3	Q00688	5	1.8
																			1022	Amyloid-like protein 2	Q06481	5	1.8
																			1023	Syntaxin-binding protein 2	Q15833	5	1.8
																			1024	Fascin	Q16658	5	1.8
																			1025	Coronin-1B	Q9BR76	4	1.8
																			1026	Receptor-type tyrosine-protein phosphatase kappa	Q15262	8	1.7
																			1027	40S ribosomal protein S10	P46783	7	1.7
																			1028	ATP synthase subunit O, mitochondrial	P48047	6	1.7
																			1029	Beta-mannosidase	O00462	5	1.7
																			1030	LIM domain-binding protein 3	O75112	5	1.7
																			1031	Hydroxyacylglutathione hydrolase, mitochondrial	Q16775	5	1.7
																			1032	Protein unc-13 homolog D	Q70J99	5	1.7
																			1033	T-complex protein 1 subunit eta	Q99832	5	1.7
																			1034	Tripeptidyl-peptidase 1	O14773	4	1.7
																			1035	40S ribosomal protein S18	P62269	4	1.7
																			1036	Lysosome-associated membrane glycoprotein 1	P11279	41	1.6
																			1037	Plexin domain-containing protein 2	Q6UX71	31	1.6
																			1038	Dimethylglycine dehydrogenase, mitochondrial	Q9UI17	7	1.6
																			1039	CD27 antigen	P26842	6	1.6
																			1040	Immunoglobulin superfamily member 8	Q969P0	6	1.6
																			1041	Annexin A3	P12429	5	1.6
																			1042	Heterogeneous nuclear ribonucleoprotein A3	P51991	5	1.6
																			1043	Puromycin-sensitive aminopeptidase	P55786	5	1.6
																			1044	UDP-glucose:glycoprotein glucosyltransferase 1	Q9NYU2	5	1.6
																			1045	Pentraxin-related protein PTX3	P26022	4	1.6
																			1046	Tubulin polymerization-promoting protein family member 3	Q9BW30	4	1.6
																			1047	Protein canopy homolog 2	Q9Y2B0	4	1.6
																			1048	CD276 antigen	Q5ZPR3	7	1.5
																			1049	Beta-hexosaminidase subunit beta	P07686	6	1.5
																			1050	Glutamate--cysteine ligase catalytic subunit	P48506	5	1.5
																			1051	Ubiquitin carboxyl-terminal hydrolase 14	P54578	5	1.5
																			1052	Destrin	P60981	4	1.5
																			1053	Proteasome activator complex subunit 1	Q06323	4	1.5
																			1054	Calcium/calmodulin-dependent protein kinase type II subunit delta	Q13557	4	1.5
																			1055	Heterogeneous nuclear ribonucleoprotein U-like protein 2	Q1KMD3	4	1.5
																			1056	Apolipoprotein(a)	P08519	930	1.4
																			1057	Spectrin beta chain, brain 1	Q01082	15	1.4
																			1058	Nucleoside diphosphate kinase 3	Q13232	8	1.4
																			1059	Spectrin beta chain, erythrocyte	P11277	6	1.4
																			1060	Alpha-N-acetylglucosaminidase	P54802	6	1.4
																			1061	Uromodulin	P07911	5	1.4
																			1062	Uncharacterized protein C16orf89	Q6UX73	5	1.4
																			1063	Apoptosis-inducing factor 1, mitochondrial	O95831	4	1.4
																			1064	Heterogeneous nuclear ribonucleoprotein K	P61978	4	1.4
																			1065	Apolipoprotein A-V	Q6Q788	4	1.4
																			1066	E-selectin	P16581	13	1.3
																			1067	Interleukin-6 receptor subunit beta	P40189	13	1.3
																			1068	Plasma alpha-L-fucosidase	Q9BTY2	12	1.3
																			1069	EH domain-containing protein 3	Q9NZN3	10	1.3
																			1070	Perilipin-3	O60664	5	1.3
																			1071	TGF-beta receptor type-2	P37173	5	1.3
																			1072	Glycyl-tRNA synthetase	P41250	4	1.3
																			1073	A disintegrin and metalloproteinase with thrombospondin motifs 13	Q76LX8	25	1.2
																			1074	DNA mismatch repair protein Msh6	P52701	8	1.2
																			1075	UPF0405 protein C3orf75	Q0PNE2	7	1.2
																			1076	Aspartyl-tRNA synthetase, mitochondrial	Q6PI48	6	1.2
																			1077	Spectrin alpha chain, erythrocyte	P02549	5	1.2
																			1078	Hippocalcin-like protein 1	P37235	5	1.2
																			1079	T-complex protein 1 subunit delta	P50991	5	1.2
																			1080	Lamin-B1	P20700	4	1.2
																			1081	Thimet oligopeptidase	P52888	4	1.2
																			1082	Phosphoenolpyruvate carboxykinase [GTP], mitochondrial	Q16822	4	1.2
																			1083	Oncostatin-M-specific receptor subunit beta	Q99650	8	1.1
																			1084	Tyrosine-protein kinase BTK	Q06187	5	1.1
																			1085	Threonyl-tRNA synthetase, cytoplasmic	P26639	4	1.1
																			1086	ATP-citrate synthase	P53396	4	1.1
																			1087	Prolyl endopeptidase	P48147	4	1
																			1088	Endoplasmic reticulum aminopeptidase 2	Q6P179	4	0.98
																			1089	P-selectin	P16109	21	0.95
																			1090	Poliovirus receptor-related protein 1	Q15223	6	0.92
																			1091	Coagulation factor VIII	P00451	5	0.83
																			1092	Filaggrin	P20930	4	0.82
																			1093	Neuroblast differentiation-associated protein AHNAK	Q09666	7	0.8
																			1094	Sushi, von Willebrand factor type A, EGF and pentraxin domain-containing protein 1	Q4LDE5	4	0.54
																			1095	Carcinoembryonic antigen-related cell adhesion molecule 1	P13688	7	0.5
																			1096	Trypsin-3	P35030	96
																			1097	Vesicle-associated membrane protein-associated protein A	Q9P0L0	76
																			1098	Far upstream element-binding protein 2	Q92945	35
																			1099	DNA topoisomerase 2-beta	Q02880	19
																			1100	Leucine zipper protein 1	Q86V48	14
																			1101	Calmin	Q96JQ2	13
																			1102	Poliovirus receptor-related protein 3	Q9NQS3	12
																			1103	Intron-binding protein aquarius	O60306	11
																			1104	Tyrosine-protein kinase Mer	Q12866	10
																			1105	Dentin matrix protein 4	Q8IXL6	10
																			1106	ATP-dependent RNA helicase DDX3Y	O15523	9
																			1107	Centrosomal protein of 57 kDa	Q86XR8	9
																			1108	ATP-binding cassette sub-family F member 1	Q8NE71	9
																			1109	Myosin-Va	Q9Y4I1	9
																			1110	Homeobox protein Hox-B3	P14651	8
																			1111	Serine/threonine-protein kinase 10	O94804	7
																			1112	Low-density lipoprotein receptor	P01130	7
																			1113	Cytochrome b-c1 complex subunit 7	P14927	7
																			1114	60S ribosomal protein L10	P27635	7
																			1115	26S proteasome non-ATPase regulatory subunit 1	Q99460	7
																			1116	Sphingomyelin phosphodiesterase 4	Q9NXE4	7
																			1117	Cysteine and histidine-rich domain-containing protein 1	Q9UHD1	7
																			1118	Zinc finger CCCH domain-containing protein 4	Q9UPT8	7
																			1119	Acyl-protein thioesterase 1	O75608	6
																			1120	Transcobalamin-1	P20061	6
																			1121	Coactosin-like protein	Q14019	6
																			1122	Phosphofurin acidic cluster sorting protein 1	Q6VY07	6
																			1123	Angiopoietin-related protein 6	Q8NI99	6
																			1124	Collectin-11	Q9BWP8	6
																			1125	Protocadherin-12	Q9NPG4	6
																			1126	Immunoglobulin superfamily containing leucine-rich repeat protein	O14498	5
																			1127	Actin-related protein 2/3 complex subunit 5	O15511	5
																			1128	Integrin alpha-5	P08648	5
																			1129	Beta-type platelet-derived growth factor receptor	P09619	5
																			1130	Corticotropin-releasing factor-binding protein	P24387	5
																			1131	Heterogeneous nuclear ribonucleoprotein M	P52272	5
																			1132	Transmembrane glycoprotein NMB	Q14956	5
																			1133	Opioid-binding protein/cell adhesion molecule	Q14982	5
																			1134	Out at first protein homolog	Q86UD1	5
																			1135	Neuron navigator 2	Q8IVL1	5
																			1136	Angiopoietin-related protein 4	Q9BY76	5
																			1137	Endothelial lipase	Q9Y5X9	5
																			1138	ADP-ribosylation factor-like protein 5A	Q9Y689	5
																			1139	eukaryotic translation initiation factor 4 gamma, 1	ENSP00000316879	4
																			1140	neuropilin 1	ENSP00000363961	4
																			1141	AP-3 complex subunit beta-1	O00203	4
																			1142	Signal-regulatory protein beta-1	O00241	4
																			1143	Phosphatidylinositol-4-phosphate 3-kinase C2 domain-containing subunit beta	O00750	4
																			1144	Prefoldin subunit 6	O15212	4
																			1145	Eukaryotic translation initiation factor 3 subunit D	O15371	4
																			1146	Neural cell adhesion molecule 2	O15394	4
																			1147	Adenylate kinase isoenzyme 1	P00568	4
																			1148	Retinoblastoma-associated protein	P06400	4
																			1149	Decorin	P07585	4
																			1150	Interleukin-1 receptor antagonist protein	P18510	4
																			1151	Thymidine phosphorylase	P19971	4
																			1152	Isoform 2 of Basigin	P35613-2	4
																			1153	T-complex protein 1 subunit zeta	P40227	4
																			1154	Signal transducer and activator of transcription 3	P40763	4
																			1155	Tyrosine-protein kinase Tec	P42680	4
																			1156	Basal cell adhesion molecule	P50895	4
																			1157	60S ribosomal protein L14	P50914	4
																			1158	40S ribosomal protein S13	P62277	4
																			1159	40S ribosomal protein S4, X isoform	P62701	4
																			1160	Ras-related protein Rab-1A	P62820	4
																			1161	60S ribosomal protein L10a	P62906	4
																			1162	Dynein light chain 1, cytoplasmic	P63167	4
																			1163	Induced myeloid leukemia cell differentiation protein Mcl-1	Q07820	4
																			1164	Ras GTPase-activating protein-binding protein 1	Q13283	4
																			1165	Myosin-binding protein C, cardiac-type	Q14896	4
																			1166	Importin subunit beta-1	Q14974	4
																			1167	Seizure 6-like protein 2	Q6UXD5	4
																			1168	Zinc finger CCCH domain-containing protein 18	Q86VM9	4
																			1169	Cytokine receptor-like factor 3	Q8IUI8	4
																			1170	Sortilin-related receptor	Q92673	4
																			1171	Phospholipase D4	Q96BZ4	4
																			1172	Thioredoxin domain-containing protein 15	Q96J42	4
																			1173	Structural maintenance of chromosomes protein 4	Q9NTJ3	4
																			1174	SPATS2-like protein	Q9NUQ6	4
																			1175	C-type mannose receptor 2	Q9UBG0	4
																			1176	Deleted in malignant brain tumors 1 protein	Q9UGM3	4
																			1177	Putative ATP-dependent RNA helicase DDX11-like protein	A8MPP1	3
																			1178	FYN binding protein	ENSP00000263405	3
																			1179	immunoglobulin lambda variable 4-60	ENSP00000374819	3
																			1180	Podocalyxin-like protein 1	O00592	3
																			1181	Na(+)/H(+) exchange regulatory cofactor NHE-RF1	O14745	3
																			1182	Tax1-binding protein 3	O14907	3
																			1183	High mobility group protein B3	O15347	3
																			1184	Putative pre-mRNA-splicing factor ATP-dependent RNA helicase DHX15	O43143	3
																			1185	Cytochrome b5 type B	O43169	3
																			1186	Heterogeneous nuclear ribonucleoprotein R	O43390	3
																			1187	Tumor protein D54	O43399	3
																			1188	Catenin delta-1	O60716	3
																			1189	Semaphorin-7A	O75326	3
																			1190	PC4 and SFRS1-interacting protein	O75475	3
																			1191	Metastasis-associated protein MTA2	O94776	3
																			1192	D-glucuronyl C5-epimerase	O94923	3
																			1193	Ly6/PLAUR domain-containing protein 3	O95274	3
																			1194	Importin-7	O95373	3
																			1195	Noelin-2	O95897	3
																			1196	Proenkephalin-A	P01210	3
																			1197	Alpha-fetoprotein	P02771	3
																			1198	Propionyl-CoA carboxylase beta chain, mitochondrial	P05166	3
																			1199	Histone H1.0	P07305	3
																			1200	Cytochrome b-c1 complex subunit 6, mitochondrial	P07919	3
																			1201	CD48 antigen	P09326	3
																			1202	Glutathione S-transferase Mu 1	P09488	3
																			1203	Clathrin light chain B	P09497	3
																			1204	Dystrophin	P11532	3
																			1205	Histidyl-tRNA synthetase, cytoplasmic	P12081	3
																			1206	Glutamine synthetase	P15104	3
																			1207	Beta-1,4-galactosyltransferase 1	P15291	3
																			1208	Platelet glycoprotein 4	P16671	3
																			1209	Carboxypeptidase E	P16870	3
																			1210	Synapsin-1	P17600	3
																			1211	26S protease regulatory subunit 6A	P17980	3
																			1212	60S ribosomal protein L7	P18124	3
																			1213	60S ribosomal protein L17	P18621	3
																			1214	1-phosphatidylinositol-4,5-bisphosphate phosphodiesterase gamma-1	P19174	3
																			1215	Biglycan	P21810	3
																			1216	Adenosylhomocysteinase	P23526	3
																			1217	Low molecular weight phosphotyrosine protein phosphatase	P24666	3
																			1218	Valyl-tRNA synthetase	P26640	3
																			1219	Tyrosine-protein phosphatase non-receptor type 6	P29350	3
																			1220	Myristoylated alanine-rich C-kinase substrate	P29966	3
																			1221	Enoyl-CoA hydratase, mitochondrial	P30084	3
																			1222	Succinate dehydrogenase [ubiquinone] flavoprotein subunit, mitochondrial	P31040	3
																			1223	3-hydroxyisobutyrate dehydrogenase, mitochondrial	P31937	3
																			1224	Kinesin-1 heavy chain	P33176	3
																			1225	Prohibitin	P35232	3
																			1226	General transcription factor IIF subunit 1	P35269	3
																			1227	RNA-binding protein FUS	P35637	3
																			1228	60S ribosomal protein L4	P36578	3
																			1229	Heterogeneous nuclear ribonucleoprotein G	P38159	3
																			1230	Caspase-3	P42574	3
																			1231	Ran-specific GTPase-activating protein	P43487	3
																			1232	Ubiquitin carboxyl-terminal hydrolase 5	P45974	3
																			1233	Leptin receptor	P48357	3
																			1234	Seryl-tRNA synthetase, cytoplasmic	P49591	3
																			1235	Acyl-coenzyme A thioesterase 2, mitochondrial	P49753	3
																			1236	Hsc70-interacting protein	P50502	3
																			1237	Pancreatic secretory granule membrane major glycoprotein GP2	P55259	3
																			1238	AP-3 complex subunit sigma-2	P59780	3
																			1239	40S ribosomal protein S11	P62280	3
																			1240	Small nuclear ribonucleoprotein Sm D1	P62314	3
																			1241	Cellular nucleic acid-binding protein	P62633	3
																			1242	60S ribosomal protein L32	P62910	3
																			1243	SUMO-conjugating enzyme UBC9	P63279	3
																			1244	Rho-related GTP-binding protein RhoG	P84095	3
																			1245	Fibulin-2	P98095	3
																			1246	Splicing factor, arginine/serine-rich 2	Q01130	3
																			1247	Tyrosine-protein kinase receptor TYRO3	Q06418	3
																			1248	Chromobox protein homolog 3	Q13185	3
																			1249	26S proteasome non-ATPase regulatory subunit 2	Q13200	3
																			1250	Tyrosine-protein kinase-like 7	Q13308	3
																			1251	28 kDa heat- and acid-stable phosphoprotein	Q13442	3
																			1252	Calcium/calmodulin-dependent protein kinase type II subunit beta	Q13554	3
																			1253	Ras GTPase-activating-like protein IQGAP2	Q13576	3
																			1254	Protein RRP5 homolog	Q14690	3
																			1255	ELAV-like protein 1	Q15717	3
																			1256	Myosin light chain kinase, smooth muscle	Q15746	3
																			1257	Septin-7	Q16181	3
																			1258	Proline-rich protein 4	Q16378	3
																			1259	WD repeat-containing protein 44	Q5JSH3	3
																			1260	Deoxynucleotidyltransferase terminal-interacting protein 2	Q5QJE6	3
																			1261	Protein MON2 homolog	Q7Z3U7	3
																			1262	Adipocyte enhancer-binding protein 1	Q8IUX7	3
																			1263	Cell adhesion molecule 3	Q8N126	3
																			1264	Putative phospholipase B-like 2	Q8NHP8	3
																			1265	Plasma cell-induced resident endoplasmic reticulum protein	Q8WU39	3
																			1266	Minor histocompatibility protein HA-1	Q92619	3
																			1267	Serine protease HTRA1	Q92743	3
																			1268	Protein phosphatase 1 regulatory subunit 14A	Q96A00	3
																			1269	Ubiquitin thioesterase OTUB1	Q96FW1	3
																			1270	SLIT and NTRK-like protein 1	Q96PX8	3
																			1271	COP9 signalosome complex subunit 8	Q99627	3
																			1272	Mitogen-activated protein kinase kinase kinase 5	Q99683	3
																			1273	Osteomodulin	Q99983	3
																			1274	Uncharacterized protein C10orf58	Q9BRX8	3
																			1275	NIF3-like protein 1	Q9GZT8	3
																			1276	Phospholysine phosphohistidine inorganic pyrophosphate phosphatase	Q9H008	3
																			1277	BolA-like protein 2	Q9H3K6	3
																			1278	Glyoxalase domain-containing protein 4	Q9HC38	3
																			1279	Mucin-5B	Q9HC84	3
																			1280	Enoyl-CoA hydratase domain-containing protein 1	Q9NTX5	3
																			1281	Coiled-coil-helix-coiled-coil-helix domain-containing protein 3, mitochondrial	Q9NX63	3
																			1282	Mitogen-activated protein kinase kinase kinase MLT	Q9NYL2	3
																			1283	Contactin-3	Q9P232	3
																			1284	Coatomer subunit gamma-2	Q9UBF2	3
																			1285	A disintegrin and metalloproteinase with thrombospondin motifs 1	Q9UHI8	3
																			1286	Drebrin-like protein	Q9UJU6	3
																			1287	N-acetylglucosamine-1-phosphodiester alpha-N-acetylglucosaminidase	Q9UK23	3
																			1288	Proteasome activator complex subunit 2	Q9UL46	3
																			1289	NSFL1 cofactor p47	Q9UNZ2	3
																			1290	Lambda-crystallin homolog	Q9Y2S2	3
																			1291	Junctional adhesion molecule A	Q9Y624	3
																			1292	EMILIN-1	Q9Y6C2	3
																			1293	Scavenger receptor cysteine-rich domain-containing protein LOC284297	A1L4H1	2
																			1294	Fat storage-inducing transmembrane protein 1	A5D6W6	2
																			1295	microtubule-actin crosslinking factor 1	ENSP00000337600	2
																			1296	small nuclear ribonucleoprotein polypeptide C	ENSP00000363130	2
																			1297	glucosaminyl	ENSP00000368917	2
																			1298	MTAP PROTEIN.	IPI00382958	2
																			1299	26S proteasome non-ATPase regulatory subunit 9	O00233	2
																			1300	Copper transport protein ATOX1	O00244	2
																			1301	Golgi integral membrane protein 4	O00461	2
																			1302	Copper chaperone for superoxide dismutase	O14618	2
																			1303	Transcription elongation regulator 1	O14776	2
																			1304	Phosphoribosylformylglycinamidine synthase	O15067	2
																			1305	Laminin subunit alpha-5	O15230	2
																			1306	Serine palmitoyltransferase 1	O15269	2
																			1307	D-3-phosphoglycerate dehydrogenase	O43175	2
																			1308	Deoxyribonucleoside 5'-monophosphate N-glycosidase	O43598	2
																			1309	Calumenin	O43852	2
																			1310	Perilipin-1	O60240	2
																			1311	Neuropilin-2	O60462	2
																			1312	Protein diaphanous homolog 1	O60610	2
																			1313	Clathrin coat assembly protein AP180	O60641	2
																			1314	Gamma-glutamylcyclotransferase	O75223	2
																			1315	Vacuolar protein sorting-associated protein 4B	O75351	2
																			1316	Ectonucleoside triphosphate diphosphohydrolase 5	O75356	2
																			1317	Citrate synthase, mitochondrial	O75390	2
																			1318	Tumor necrosis factor receptor superfamily member 21	O75509	2
																			1319	Lymphocyte antigen 6H	O94772	2
																			1320	Endonuclease domain-containing 1 protein	O94919	2
																			1321	EGF-containing fibulin-like extracellular matrix protein 2	O95967	2
																			1322	Platelet-derived growth factor subunit B	P01127	2
																			1323	Calcitonin	P01258	2
																			1324	Alkaline phosphatase, tissue-nonspecific isozyme	P05186	2
																			1325	60S acidic ribosomal protein P2	P05387	2
																			1326	60S acidic ribosomal protein P0	P05388	2
																			1327	Glia-derived nexin	P07093	2
																			1328	Involucrin	P07476	2
																			1329	Annexin A6	P08133	2
																			1330	40S ribosomal protein S17	P08708	2
																			1331	Clathrin light chain A	P09496	2
																			1332	Putative neutral ceramidase C	P0C7U2	2
																			1333	Putative caspase-14-like protein	P0CB46	2
																			1334	C-1-tetrahydrofolate synthase, cytoplasmic	P11586	2
																			1335	Collagen alpha-2(VI) chain	P12110	2
																			1336	Proto-oncogene tyrosine-protein kinase Src	P12931	2
																			1337	Acylamino-acid-releasing enzyme	P13798	2
																			1338	Carboxypeptidase M	P14384	2
																			1339	Mast cell carboxypeptidase A	P15088	2
																			1340	Folate receptor alpha	P15328	2
																			1341	Carbonyl reductase [NADPH] 1	P16152	2
																			1342	Platelet endothelial cell adhesion molecule	P16284	2
																			1343	NADPH--cytochrome P450 reductase	P16435	2
																			1344	Alpha-N-acetylgalactosaminidase	P17050	2
																			1345	Complement receptor type 1	P17927	2
																			1346	Galectin-3	P17931	2
																			1347	Fibroblast growth factor receptor 2	P21802	2
																			1348	Integrin alpha-6	P23229	2
																			1349	Protein S100-A1	P23297	2
																			1350	Glycine cleavage system H protein, mitochondrial	P23434	2
																			1351	Myeloblastin	P24158	2
																			1352	Polypyrimidine tract-binding protein 1	P26599	2
																			1353	Elongation factor 1-gamma	P26641	2
																			1354	Cystatin-D	P28325	2
																			1355	Nitric oxide synthase, brain	P29475	2
																			1356	UMP-CMP kinase	P30085	2
																			1357	Peptidyl-prolyl cis-trans isomerase F, mitochondrial	P30405	2
																			1358	DNA replication licensing factor MCM5	P33992	2
																			1359	ATP synthase subunit gamma, mitochondrial	P36542	2
																			1360	Serine/threonine-protein phosphatase PP1-gamma catalytic subunit	P36873	2
																			1361	Serpin B5	P36952	2
																			1362	GMP reductase 1	P36959	2
																			1363	60S ribosomal protein L3	P39023	2
																			1364	Macrophage-capping protein	P40121	2
																			1365	Nicotinamide phosphoribosyltransferase	P43490	2
																			1366	40S ribosomal protein S9	P46781	2
																			1367	Glutaminyl-tRNA synthetase	P47897	2
																			1368	Phosphatidylinositol-5-phosphate 4-kinase type-2 alpha	P48426	2
																			1369	Nestin	P48681	2
																			1370	DNA polymerase delta subunit 2	P49005	2
																			1371	Nuclear autoantigenic sperm protein	P49321	2
																			1372	DNA primase large subunit	P49643	2
																			1373	DNA replication licensing factor MCM2	P49736	2
																			1374	T-complex protein 1 subunit theta	P50990	2
																			1375	Ras-related protein Rab-7a	P51149	2
																			1376	Host cell factor 1	P51610	2
																			1377	Diphosphomevalonate decarboxylase	P53602	2
																			1378	Arginyl-tRNA synthetase, cytoplasmic	P54136	2
																			1379	Ephrin type-B receptor 4	P54760	2
																			1380	Adenylate kinase 2, mitochondrial	P54819	2
																			1381	Cadherin-6	P55285	2
																			1382	Eukaryotic translation initiation factor 6	P56537	2
																			1383	Glia maturation factor beta	P60983	2
																			1384	40S ribosomal protein S3a	P61247	2
																			1385	Ubiquitin-fold modifier 1	P61960	2
																			1386	40S ribosomal protein S8	P62241	2
																			1387	40S ribosomal protein S15a	P62244	2
																			1388	40S ribosomal protein S16	P62249	2
																			1389	60S ribosomal protein L23a	P62750	2
																			1390	40S ribosomal protein S24	P62847	2
																			1391	40S ribosomal protein S21	P63220	2
																			1392	Guanine nucleotide-binding protein subunit beta-2-like 1	P63244	2
																			1393	Disintegrin and metalloproteinase domain-containing protein 8	P78325	2
																			1394	T-complex protein 1 subunit beta	P78371	2
																			1395	DNA-dependent protein kinase catalytic subunit	P78527	2
																			1396	Hydroxymethylglutaryl-CoA synthase, cytoplasmic	Q01581	2
																			1397	Contactin-2	Q02246	2
																			1398	Angiopoietin-1 receptor	Q02763	2
																			1399	Trichohyalin	Q07283	2
																			1400	Activated CDC42 kinase 1	Q07912	2
																			1401	Syncollin	Q0VAF6	2
																			1402	Interleukin enhancer-binding factor 3	Q12906	2
																			1403	TAR DNA-binding protein 43	Q13148	2
																			1404	Serine/threonine-protein kinase PAK 2	Q13177	2
																			1405	Transcription intermediary factor 1-beta	Q13263	2
																			1406	Ubiquitin-conjugating enzyme E2 variant 1	Q13404	2
																			1407	KRR1 small subunit processome component homolog	Q13601	2
																			1408	Myotubularin-related protein 1	Q13613	2
																			1409	Heterogeneous nuclear ribonucleoprotein D0	Q14103	2
																			1410	Cytoplasmic dynein 1 heavy chain 1	Q14204	2
																			1411	Lymphocyte antigen 6D	Q14210	2
																			1412	E3 ubiquitin/ISG15 ligase TRIM25	Q14258	2
																			1413	Protein-tyrosine kinase 2-beta	Q14289	2
																			1414	Golgin subfamily B member 1	Q14789	2
																			1415	Septin-2	Q15019	2
																			1416	Eukaryotic translation initiation factor 4H	Q15056	2
																			1417	Platelet-activating factor acetylhydrolase IB subunit gamma	Q15102	2
																			1418	Transcription elongation factor B polypeptide 1	Q15369	2
																			1419	Microtubule-associated protein RP/EB family member 2	Q15555	2
																			1420	Drebrin	Q16643	2
																			1421	Inverted formin-2	Q27J81	2
																			1422	Keratin-associated protein 13-2	Q52LG2	2
																			1423	Proline-rich transmembrane protein 3	Q5FWE3	2
																			1424	Melanoma inhibitory activity protein 3	Q5JRA6	2
																			1425	Putative G antigen family E member 3	Q5JRK9	2
																			1426	Platelet endothelial aggregation receptor 1	Q5VY43	2
																			1427	ADAMTS-like protein 4	Q6UY14	2
																			1428	Gliomedin	Q6ZMI3	2
																			1429	G-protein coupled receptor 126	Q86SQ4	2
																			1430	ADAMTS-like protein 2	Q86TH1	2
																			1431	Plexin domain-containing protein 1	Q8IUK5	2
																			1432	Musculoskeletal embryonic nuclear protein 1	Q8IVN3	2
																			1433	Contactin-4	Q8IWV2	2
																			1434	Cell adhesion molecule 2	Q8N3J6	2
																			1435	FTS and Hook-interacting protein	Q8N612	2
																			1436	Cell adhesion molecule 4	Q8NFZ8	2
																			1437	Leucine-rich repeat-containing protein 15	Q8TF66	2
																			1438	Protein POF1B	Q8WVV4	2
																			1439	Peroxidasin homolog	Q92626	2
																			1440	Probable ATP-dependent RNA helicase DDX17	Q92841	2
																			1441	Putative Ras-related protein Rab-1C	Q92928	2
																			1442	Myosin regulatory light chain 2, skeletal muscle isoform	Q96A32	2
																			1443	Zymogen granule protein 16 homolog B	Q96DA0	2
																			1444	Abhydrolase domain-containing protein 14B	Q96IU4	2
																			1445	CDK5 regulatory subunit-associated protein 3	Q96JB5	2
																			1446	Cytosolic non-specific dipeptidase	Q96KP4	2
																			1447	Serpin B12	Q96P63	2
																			1448	Proteinase-activated receptor 4	Q96RI0	2
																			1449	Endoplasmic reticulum-Golgi intermediate compartment protein 2	Q96RQ1	2
																			1450	Cell growth regulator with EF hand domain protein 1	Q99674	2
																			1451	Nucleosome assembly protein 1-like 4	Q99733	2
																			1452	Zinc phosphodiesterase ELAC protein 2	Q9BQ52	2
																			1453	Thioredoxin domain-containing protein 17	Q9BRA2	2
																			1454	Uncharacterized protein C1orf56	Q9BUN1	2
																			1455	Group XIIB secretory phospholipase A2-like protein	Q9BX93	2
																			1456	Bcl-2-like protein 13	Q9BXK5	2
																			1457	Asporin	Q9BXN1	2
																			1458	Ester hydrolase C11orf54	Q9H0W9	2
																			1459	Augurin	Q9H1Z8	2
																			1460	Fructosamine-3-kinase	Q9H479	2
																			1461	Aminopeptidase B	Q9H4A4	2
																			1462	Protocadherin-9	Q9HC56	2
																			1463	Semaphorin-4B	Q9NPR2	2
																			1464	Prefoldin subunit 4	Q9NQP4	2
																			1465	Obg-like ATPase 1	Q9NTK5	2
																			1466	UPF0587 protein C1orf123	Q9NWV4	2
																			1467	Calmodulin-regulated spectrin-associated protein 3	Q9P1Y5	2
																			1468	Ribosome-binding protein 1	Q9P2E9	2
																			1469	tRNA (guanine-N(7)-)-methyltransferase	Q9UBP6	2
																			1470	Vacuolar protein sorting-associated protein 29	Q9UBQ0	2
																			1471	Exostosin-like 2	Q9UBQ6	2
																			1472	Cathepsin F	Q9UBX1	2
																			1473	Macrophage receptor MARCO	Q9UEW3	2
																			1474	Sushi domain-containing protein 2	Q9UGT4	2
																			1475	Importin-11	Q9UI26	2
																			1476	SLAM family member 5	Q9UIB8	2
																			1477	GTP:AMP phosphotransferase mitochondrial	Q9UIJ7	2
																			1478	Nuclear pore complex protein Nup50	Q9UKX7	2
																			1479	Ras-related protein Rab-21	Q9UL25	2
																			1480	Neudesin	Q9UMX5	2
																			1481	Melanoma-associated antigen D2	Q9UNF1	2
																			1482	RuvB-like 2	Q9Y230	2
																			1483	Proteasome maturation protein	Q9Y244	2
																			1484	RuvB-like 1	Q9Y265	2
																			1485	Epididymis-specific alpha-mannosidase	Q9Y2E5	2
																			1486	Myelin gene regulatory factor	Q9Y2G1	2
																			1487	Pre-mRNA branch site protein p14	Q9Y3B4	2
																			1488	Ubiquitin carboxyl-terminal hydrolase 15	Q9Y4E8	2
																			1489	Plasma glutamate carboxypeptidase	Q9Y646	2
																			1490	RanBP2-like and GRIP domain-containing protein 3	A6NKT7	1
																			1491	immunoglobulin lambda variable 9-49	ENSP00000414456	1
																			1492	Importin-5	O00410	1
																			1493	Dynamin-1-like protein	O00429	1
																			1494	Serine/threonine-protein phosphatase 6 catalytic subunit	O00743	1
																			1495	Glyceraldehyde-3-phosphate dehydrogenase, testis-specific	O14556	1
																			1496	Neurocan core protein	O14594	1
																			1497	Disintegrin and metalloproteinase domain-containing protein 10	O14672	1
																			1498	Exportin-1	O14980	1
																			1499	Zinc finger protein 185	O15231	1
																			1500	Thioredoxin-like protein 1	O43396	1
																			1501	Maltase-glucoamylase, intestinal	O43451	1
																			1502	Hepatitis B virus X-interacting protein	O43504	1
																			1503	Density-regulated protein	O43583	1
																			1504	Cytoplasmic protein NCK2	O43639	1
																			1505	Asparaginyl-tRNA synthetase, cytoplasmic	O43776	1
																			1506	Isocitrate dehydrogenase [NAD] subunit beta, mitochondrial	O43837	1
																			1507	Glia maturation factor gamma	O60234	1
																			1508	Protein phosphatase 1 regulatory subunit 11	O60927	1
																			1509	Rho-associated protein kinase 2	O75116	1
																			1510	Programmed cell death protein 6	O75340	1
																			1511	V-type proton ATPase subunit G 1	O75348	1
																			1512	Nuclear receptor corepressor 1	O75376	1
																			1513	NADH dehydrogenase [ubiquinone] iron-sulfur protein 6, mitochondrial	O75380	1
																			1514	Barrier-to-autointegration factor	O75531	1
																			1515	Protein CREG1	O75629	1
																			1516	Eukaryotic translation initiation factor 3 subunit J	O75822	1
																			1517	26S proteasome non-ATPase regulatory subunit 10	O75832	1
																			1518	Multiple PDZ domain protein	O75970	1
																			1519	Netrin receptor UNC5C	O95185	1
																			1520	Copine-6	O95741	1
																			1521	BAG family molecular chaperone regulator 3	O95817	1
																			1522	Protein G6b	O95866	1
																			1523	Adenosine deaminase	P00813	1
																			1524	Neuropeptide Y	P01303	1
																			1525	HLA class II histocompatibility antigen, DR alpha chain	P01903	1
																			1526	Arginase-1	P05089	1
																			1527	Fatty acid-binding protein, heart	P05413	1
																			1528	Eukaryotic translation initiation factor 4E	P06730	1
																			1529	Lipoprotein lipase	P06858	1
																			1530	Beta-hexosaminidase subunit alpha	P06865	1
																			1531	Bifunctional aminoacyl-tRNA synthetase	P07814	1
																			1532	Complement decay-accelerating factor	P08174	1
																			1533	Beta-glucuronidase	P08236	1
																			1534	Neutrophil elastase	P08246	1
																			1535	Porphobilinogen deaminase	P08397	1
																			1536	Neprilysin	P08473	1
																			1537	Interleukin-6 receptor subunit alpha	P08887	1
																			1538	2',3'-cyclic-nucleotide 3'-phosphodiesterase	P09543	1
																			1539	Serglycin	P10124	1
																			1540	60 kDa SS-A/Ro ribonucleoprotein	P10155	1
																			1541	Solute carrier family 2, facilitated glucose transporter member 1	P11166	1
																			1542	Creatine kinase U-type, mitochondrial	P12532	1
																			1543	ATP-dependent DNA helicase 2 subunit 1	P12956	1
																			1544	CD99 antigen	P14209	1
																			1545	Aspartyl-tRNA synthetase, cytoplasmic	P14868	1
																			1546	Interferon alpha/beta receptor 1	P17181	1
																			1547	Neuromodulin	P17677	1
																			1548	Probable ATP-dependent RNA helicase DDX5	P17844	1
																			1549	Cyclic AMP-dependent transcription factor ATF-6 alpha	P18850	1
																			1550	Peptidyl-glycine alpha-amidating monooxygenase	P19021	1
																			1551	Hexokinase-1	P19367	1
																			1552	Gamma-glutamyltranspeptidase 1	P19440	1
																			1553	Cytochrome c oxidase subunit 5A, mitochondrial	P20674	1
																			1554	Succinate dehydrogenase [ubiquinone] iron-sulfur subunit, mitochondrial	P21912	1
																			1555	rRNA 2'-O-methyltransferase fibrillarin	P22087	1
																			1556	Multifunctional protein ADE2	P22234	1
																			1557	Galanin	P22466	1
																			1558	NAD-dependent malic enzyme, mitochondrial	P23368	1
																			1559	Probable ATP-dependent RNA helicase DDX6	P26196	1
																			1560	60S ribosomal protein L13	P26373	1
																			1561	Alpha-1,3-mannosyl-glycoprotein 2-beta-N-acetylglucosaminyltransferase	P26572	1
																			1562	Ciliary neurotrophic factor receptor subunit alpha	P26992	1
																			1563	DNA-(apurinic or apyrimidinic site) lyase	P27695	1
																			1564	Calnexin	P27824	1
																			1565	Proteasome subunit beta type-8	P28062	1
																			1566	Proteasome subunit beta type-9	P28065	1
																			1567	Mitogen-activated protein kinase 1	P28482	1
																			1568	Tripeptidyl-peptidase 2	P29144	1
																			1569	Serine/threonine-protein phosphatase 2A 65 kDa regulatory subunit A alpha isoform	P30153	1
																			1570	Adenylosuccinate synthetase isozyme 2	P30520	1
																			1571	Guanine nucleotide-binding protein subunit alpha-15	P30679	1
																			1572	Heterogeneous nuclear ribonucleoprotein H	P31943	1
																			1573	Neural cell adhesion molecule L1	P32004	1
																			1574	Glypican-1	P35052	1
																			1575	Glycogen debranching enzyme	P35573	1
																			1576	Tyrosine-protein kinase receptor Tie-1	P35590	1
																			1577	Alpha-adducin	P35611	1
																			1578	Protein DEK	P35659	1
																			1579	Tumor necrosis factor receptor superfamily member 3	P36941	1
																			1580	Phospholipid hydroperoxide glutathione peroxidase, mitochondrial	P36969	1
																			1581	V-type proton ATPase catalytic subunit A	P38606	1
																			1582	Trifunctional enzyme subunit alpha, mitochondrial	P40939	1
																			1583	Ubiquitin-like modifier-activating enzyme 7	P41226	1
																			1584	Tyrosine-protein kinase CSK	P41240	1
																			1585	Eukaryotic translation initiation factor 1	P41567	1
																			1586	40S ribosomal protein S27	P42677	1
																			1587	Matrin-3	P43243	1
																			1588	Microtubule-associated protein 1B	P46821	1
																			1589	Glucosamine-6-phosphate isomerase 1	P46926	1
																			1590	Coatomer subunit delta	P48444	1
																			1591	Ribose-5-phosphate isomerase	P49247	1
																			1592	Alanyl-tRNA synthetase, cytoplasmic	P49588	1
																			1593	Protein phosphatase 1F	P49593	1
																			1594	Alpha-mannosidase 2x	P49641	1
																			1595	Sulfotransferase 1A1	P50225	1
																			1596	Cysteine-rich protein 1	P50238	1
																			1597	Dynamin-2	P50570	1
																			1598	Cell division protein kinase 9	P50750	1
																			1599	Dual specificity protein phosphatase 3	P51452	1
																			1600	Galactokinase	P51570	1
																			1601	Hexokinase-3	P52790	1
																			1602	LIM domain kinase 1	P53667	1
																			1603	Tyrosyl-tRNA synthetase, cytoplasmic	P54577	1
																			1604	Ephrin type-A receptor 4	P54764	1
																			1605	Delta-1-pyrroline-5-carboxylate synthetase	P54886	1
																			1606	BH3-interacting domain death agonist	P55957	1
																			1607	Gamma-aminobutyric acid receptor-associated protein-like 2	P60520	1
																			1608	Ras-related protein Rab-14	P61106	1
																			1609	60S ribosomal protein L15	P61313	1
																			1610	Pterin-4-alpha-carbinolamine dehydratase	P61457	1
																			1611	Syntaxin-binding protein 1	P61764	1
																			1612	40S ribosomal protein S7	P62081	1
																			1613	60S ribosomal protein L30	P62888	1
																			1614	60S ribosomal protein L31	P62899	1
																			1615	General transcription factor II-I	P78347	1
																			1616	Reelin	P78509	1
																			1617	Sushi repeat-containing protein SRPX	P78539	1
																			1618	Nucleobindin-2	P80303	1
																			1619	60S ribosomal protein L24	P83731	1
																			1620	60S ribosomal protein L19	P84098	1
																			1621	Disabled homolog 2	P98082	1
																			1622	Putative RNA-binding protein 3	P98179	1
																			1623	Transgelin	Q01995	1
																			1624	Peptidyl-prolyl cis-trans isomerase FKBP4	Q02790	1
																			1625	A-kinase anchor protein 12	Q02952	1
																			1626	Focal adhesion kinase 1	Q05397	1
																			1627	Collagen alpha-1(XIV) chain	Q05707	1
																			1628	Rho GTPase-activating protein 1	Q07960	1
																			1629	Protocadherin-1	Q08174	1
																			1630	Serine/threonine-protein phosphatase 2B catalytic subunit alpha isoform	Q08209	1
																			1631	Polypeptide N-acetylgalactosaminyltransferase 1	Q10472	1
																			1632	AP-1 complex subunit beta-1	Q10567	1
																			1633	Bone marrow stromal antigen 2	Q10589	1
																			1634	Hyaluronidase-1	Q12794	1
																			1635	Protein flightless-1 homolog	Q13045	1
																			1636	Platelet-activating factor acetylhydrolase	Q13093	1
																			1637	Mesothelin	Q13421	1
																			1638	NEDD8-activating enzyme E1 regulatory subunit	Q13564	1
																			1639	GDP-L-fucose synthase	Q13630	1
																			1640	Methylglutaconyl-CoA hydratase, mitochondrial	Q13825	1
																			1641	Beta-1-syntrophin	Q13884	1
																			1642	Calcium/calmodulin-dependent protein kinase type 1	Q14012	1
																			1643	Interleukin-18	Q14116	1
																			1644	Septin-6	Q14141	1
																			1645	Dynactin subunit 1	Q14203	1
																			1646	Guanine nucleotide-binding protein subunit alpha-13	Q14344	1
																			1647	Guanidinoacetate N-methyltransferase	Q14353	1
																			1648	Early endosome antigen 1	Q15075	1
																			1649	Neutrophil cytosol factor 4	Q15080	1
																			1650	Astrocytic phosphoprotein PEA-15	Q15121	1
																			1651	Ankyrin repeat domain-containing protein 1	Q15327	1
																			1652	Transmembrane emp24 domain-containing protein 2	Q15363	1
																			1653	Splicing factor 3A subunit 2	Q15428	1
																			1654	Translin	Q15631	1
																			1655	Ubiquitin-conjugating enzyme E2 variant 2	Q15819	1
																			1656	V-type proton ATPase subunit S1	Q15904	1
																			1657	Laminin subunit alpha-4	Q16363	1
																			1658	Exostosin-1	Q16394	1
																			1659	DNA damage-binding protein 1	Q16531	1
																			1660	Transcription initiation factor TFIID subunit 9	Q16594	1
																			1661	Kynureninase	Q16719	1
																			1662	Glutaminyl-peptide cyclotransferase	Q16769	1
																			1663	6-phosphofructo-2-kinase/fructose-2,6-biphosphatase 4	Q16877	1
																			1664	Leucine-rich repeat flightless-interacting protein 1	Q32MZ4	1
																			1665	Quinone oxidoreductase PIG3	Q53FA7	1
																			1666	Retroviral-like aspartic protease 1	Q53RT3	1
																			1667	Protein FAM76B	Q5HYJ3	1
																			1668	Trem-like transcript 2 protein	Q5T2D2	1
																			1669	5'-nucleotidase domain-containing protein 1	Q5TFE4	1
																			1670	Ras-interacting protein 1	Q5U651	1
																			1671	V-set and immunoglobulin domain-containing protein 8	Q5VU13	1
																			1672	Metalloreductase STEAP4	Q687X5	1
																			1673	UPF0667 protein C1orf55	Q6IQ49	1
																			1674	Polymerase I and transcript release factor	Q6NZI2	1
																			1675	TLD domain-containing protein KIAA1609	Q6P9B6	1
																			1676	La-related protein 1	Q6PKG0	1
																			1677	Probable G-protein coupled receptor 133	Q6QNK2	1
																			1678	Peptidyl-prolyl cis-trans isomerase SDCCAG10	Q6UX04	1
																			1679	Hydroxysteroid dehydrogenase-like protein 2	Q6YN16	1
																			1680	Non-specific cytotoxic cell receptor protein 1 homolog	Q6ZVX7	1
																			1681	Mediator of RNA polymerase II transcription subunit 13-like	Q71F56	1
																			1682	Transmembrane and ubiquitin-like domain-containing protein 2	Q71RG4	1
																			1683	Transcription elongation factor SPT6	Q7KZ85	1
																			1684	Staphylococcal nuclease domain-containing protein 1	Q7KZF4	1
																			1685	Basic leucine zipper and W2 domain-containing protein 1	Q7L1Q6	1
																			1686	RAS guanyl-releasing protein 2	Q7LDG7	1
																			1687	Vitelline membrane outer layer protein 1 homolog	Q7Z5L0	1
																			1688	Ubiquitin-conjugating enzyme E2 Q1	Q7Z7E8	1
																			1689	Reticulon-4 receptor-like 2	Q86UN3	1
																			1690	THO complex subunit 4	Q86V81	1
																			1691	Ras GTPase-activating-like protein IQGAP3	Q86VI3	1
																			1692	Cullin-associated NEDD8-dissociated protein 1	Q86VP6	1
																			1693	Extracellular sulfatase Sulf-2	Q8IWU5	1
																			1694	Leukocyte immunoglobulin-like receptor subfamily A member 2	Q8N149	1
																			1695	Rho GTPase-activating protein 18	Q8N392	1
																			1696	Semaphorin-6D	Q8NFY4	1
																			1697	Zinc transporter 5	Q8TAD4	1
																			1698	Mucin-7	Q8TAX7	1
																			1699	Immunoglobulin superfamily DCC subclass member 4	Q8TDY8	1
																			1700	Mucin-16	Q8WXI7	1
																			1701	Transcriptional repressor p66-beta	Q8WXI9	1
																			1702	Acidic leucine-rich nuclear phosphoprotein 32 family member B	Q92688	1
																			1703	Poliovirus receptor-related protein 2	Q92692	1
																			1704	Semaphorin-4D	Q92854	1
																			1705	Exostosin-2	Q93063	1
																			1706	Ecto-ADP-ribosyltransferase 4	Q93070	1
																			1707	Homogentisate 1,2-dioxygenase	Q93099	1
																			1708	Protein phosphatase 1 regulatory subunit 14B	Q96C90	1
																			1709	GRAM domain-containing protein 1A	Q96CP6	1
																			1710	Reticulocalbin-3	Q96D15	1
																			1711	Pentatricopeptide repeat-containing protein 3, mitochondrial	Q96EY7	1
																			1712	Secernin-2	Q96FV2	1
																			1713	Phosphoglucomutase-2	Q96G03	1
																			1714	RNA-binding protein 14	Q96PK6	1
																			1715	VPS10 domain-containing receptor SorCS2	Q96PQ0	1
																			1716	Perilipin-4	Q96Q06	1
																			1717	RUN and FYVE domain-containing protein 1	Q96T51	1
																			1718	Protein kinase C-binding protein NELL2	Q99435	1
																			1719	Histone H4-like protein type G	Q99525	1
																			1720	Isoform 2 of Heterogeneous nuclear ribonucleoprotein A/B	Q99729-2	1
																			1721	Copine-1	Q99829	1
																			1722	Calsyntenin-3	Q9BQT9	1
																			1723	Calcineurin-like phosphoesterase domain-containing protein 1	Q9BRF8	1
																			1724	Partner of Y14 and mago	Q9BRP8	1
																			1725	DNA replication complex GINS protein PSF3	Q9BRX5	1
																			1726	Protein FAM103A1	Q9BTL3	1
																			1727	Melanophilin	Q9BV36	1
																			1728	UPF0368 protein Cxorf26	Q9BVG4	1
																			1729	Complement C1q tumor necrosis factor-related protein 3	Q9BXJ4	1
																			1730	AP-1 complex subunit mu-1	Q9BXS5	1
																			1731	Toll-interacting protein	Q9H0E2	1
																			1732	Multiple epidermal growth factor-like domains protein 9	Q9H1U4	1
																			1733	Semaphorin-6A	Q9H2E6	1
																			1734	Cysteine-rich secretory protein LCCL domain-containing 1	Q9H336	1
																			1735	Anthrax toxin receptor 1	Q9H6X2	1
																			1736	Hematological and neurological expressed 1-like protein	Q9H910	1
																			1737	Sialate O-acetylesterase	Q9HAT2	1
																			1738	Spondin-1	Q9HCB6	1
																			1739	Protein S100-A14	Q9HCY8	1
																			1740	Vacuolar protein sorting-associated protein VTA1 homolog	Q9NP79	1
																			1741	Dynein light chain roadblock-type 1	Q9NP97	1
																			1742	Exosome complex exonuclease RRP41	Q9NPD3	1
																			1743	DNA methyltransferase 1-associated protein 1	Q9NPF5	1
																			1744	Reticulon-4	Q9NQC3	1
																			1745	PDZ and LIM domain protein 7	Q9NR12	1
																			1746	Leucine-rich repeat-containing protein 4B	Q9NT99	1
																			1747	Semaphorin-4G	Q9NTN9	1
																			1748	Cerebellin-4	Q9NTU7	1
																			1749	Tropomodulin-3	Q9NYL9	1
																			1750	Protein CWC15 homolog	Q9P013	1
																			1751	Peroxisomal sarcosine oxidase	Q9P0Z9	1
																			1752	GMP reductase 2	Q9P2T1	1
																			1753	CAP-Gly domain-containing linker protein 2	Q9UDT6	1
																			1754	Protein argonaute-2	Q9UKV8	1
																			1755	Neurogenic locus notch homolog protein 3	Q9UM47	1
																			1756	Serine/arginine repetitive matrix protein 2	Q9UQ35	1
																			1757	Calcium/calmodulin-dependent protein kinase type II subunit alpha	Q9UQM7	1
																			1758	Tenascin-N	Q9UQP3	1
																			1759	Phospholipase A-2-activating protein	Q9Y263	1
																			1760	Coiled-coil domain-containing protein 72	Q9Y2S6	1
																			1761	Nucleolar protein 58	Q9Y2X3	1
																			1762	Suppressor of G2 allele of SKP1 homolog	Q9Y2Z0	1
																			1763	3'-5' exoribonuclease CSL4 homolog	Q9Y3B2	1
																			1764	TP53RK-binding protein	Q9Y3C4	1
																			1765	Mitochondrial fission 1 protein	Q9Y3D6	1
																			1766	Vesicle transport protein GOT1B	Q9Y3E0	1
																			1767	UPF0027 protein C22orf28	Q9Y3I0	1
																			1768	Plakophilin-3	Q9Y446	1
																			1769	U6 snRNA-associated Sm-like protein LSm5	Q9Y4Y9	1
																			1770	Ubiquitin carboxyl-terminal hydrolase isozyme L5	Q9Y5K5	1
																			1771	V-type proton ATPase subunit D	Q9Y5K8	1
																			1772	Mitochondrial import inner membrane translocase subunit Tim13	Q9Y5L4	1
																			1773	Leucine-rich repeat flightless-interacting protein 2	Q9Y608	1
																			1774	Cytoplasmic dynein 1 light intermediate chain 1	Q9Y6G9	1
																			1775	Epsin-1	Q9Y6I3	1
																			1776	Adseverin	Q9Y6U3	1
