# Supplementary material for: Proteomic Analysis of Non-depleted Serum Proteins from Bottlenose Dolphins Uncovers a High Vanin-1 Phenotype
Source: Sci Rep. 2016 Sep 26;6:33879. doi: 10.1038/srep33879 (PMC5036180; doi:10.1038/srep33879)
Supplement: Supplementary Table S2 [file srep33879-s2.xls]

## Sheet: Sheet1
Supplemental Table 2. Sex, age, hematology and biochemistry serum values for free-ranging and managed dolphins expressed as mean ± SD. Significant differences between groups were tested using a T-test or Mann-Whitney U test (MWU) depending on normality of data. Values where P<0.05 are highlighted in bold-faced type.
			Free-ranging Dolphins			Human-Care Dolphins		T-Test	MWU
			Average	SD		Average	SD	P-Value	P-Value
	SEX (M/F)		5/5			5/5
	AGE (yr)		13.7	8.98208		15.3	9.11714	0.697243
	HCT (%)		42.8	2.69979		40.48	3.15412	0.0941674
	HGB (mg/dL)		14.26	1.02978		13.66	1.16543	0.238205
	RBC (103/µl)		3.55	0.317105		3.169	0.239836	0.0071943
	MCV (fL)		120.7	7.48406		127.83	4.25155	0.0173715
	MCH (pg)		40.4	2.71621		43.13	1.42832	0.0115088
	MCHC (g/dL)		33.4	0.699206		33.73	0.853815		0.08
	RDW (%)		12.37	0.588878		14.9	1.08012	<0.001
	WBC (103/µl)		10.3	2.05426		7.47	1.40716	<0.01
	NEUTROPHILS (per µl)		4150	1622.24		4803.3	906.121	0.280848
	LYMPHOCYTES (per µl)		1800	870.504		1085.1	559.192		0.04
	MONOCYTES (per µl)		290	272.641		310.7	166.499	0.839946
	EOSINOPHILS (per μL)		4020	1443.61		1266	695.896	<0.001
	PLATELET COUNT (mm3)		173000	51127.3		80200	33976.5	<0.001
	MPV (fL)		13.64	2.07536		12.89	3.148	0.537244
	SODIUM (mEq/L)		154.0	2.0548		157.2	3.4254		0.01
	POTASSIUM (mEq/L)		3.94	0.227058		3.97	0.266875	0.789667
	CHLORIDE (mEq/L)		114.8	2.93636		115.9	3.24722	0.437228
	CO2 (mEq/L)		27.6	3.23866		30.0	3.59011	0.133903
	ANION GAP (mEq/L)		15.6	1.57762		11.3	1.25167	<0.001
	BUN (mg/dL)		54.5	11.5109		43.2	8.24352	0.0212261
	CREATININE (mg/dL)		1.29	0.422821		0.98	0.168655		0.051
	BUN/CREATININE (mg/dL)		47.3922	21.5744		45.5006	12.1937	0.811995
	URIC ACID (mg/dL)		0.37	0.240601		0.755556	0.250555	<0.01
	CALCIUM (mg/dL)		8.93	0.429599		9.07	0.424395		0.22
	PHOSPHORUS (mg/dL)		5.8	0.876863		4.86	0.631049	0.0131299
	MAGNESIUM (mg/dL)		1.54	0.0843274		2.11	0.292309	<0.001
	TOTAL PROTEIN (g/dL)		7.13	0.283039		6.79	0.48637		0.03
	ALBUMIN (g/dL)		4.32	0.278089		4.91	0.246982	<0.001
	GLUCOSE (mg/dL)		85.7	19.8721		98.3	20.9658	0.184693
	ALT (U/L)		34.3	12.919		33.2	12.5149		0.97
	AST (U/L)		246.8	36.1072		273.4	118.029	0.504231
	ALK PHOS (U/L)		247.4	190.069		422.1	236.966	0.085649
	GGT (U/L)		19.9	4.22821		32.2	12.6912	0.00938841
	BILIRUBIN TOTAL (mg/dL)		0.1	1.46285e-17		0.07	0.0948683		0.22
	CHOLESTEROL (mg/dL)		163.1	38.0393		212	49.3829	0.0232194
	TRIGLYCERIDES (mg/dL)		74.7	27.5441		103.6	33.6756	0.0500263
	CK (U/L)		163.2	69.0069		177.9	62.9293	0.624689
	LDH (U/L)		498	88.5664		567.1	151.253	0.228492
	TOTAL IRON (μg/dL)		116.4	21.1671		166.9	95.0175	0.118264
	FIBRINOGEN (mg/dL)		279.4	51.1		ND		ND
