# Supplementary material for: Proteomic Analysis of Non-depleted Serum Proteins from Bottlenose Dolphins Uncovers a High Vanin-1 Phenotype
Source: Sci Rep. 2016 Sep 26;6:33879. doi: 10.1038/srep33879 (PMC5036180; doi:10.1038/srep33879)
Supplement: Supplementary Table S3 [file srep33879-s3.xls]

## Sheet: Sheet1
Supplementary Table 3. High-level functional Gene Ontology (GO) classfication of human orthologs based on the 11 dolphin serum proteins in Table 1. Category enrichment was selected using a hypergeometric test with Benjamini-Hochberg post hoc testing. Categories containing at least six members were included.
Biological Process
GO name: Response to Stress GO ID: 0006950
Human Uniprot Accession	Protein Name	Gene Symbol
P02679	fibrinogen gamma chain	FGG
P02675	fibrinogen beta chain	FGB
Q9UGM3	deleted in malignant brain tumors 1	DMBT1
P22352	glutathione peroxidase 3 (plasma)	GPX3
Q16610	extracellular matrix protein 1	ECM1
Q15848	adiponectin, C1Q and collagen domain containing	ADIPOQ
O95497	vanin 1	VNN1
GO name: Regulation of immune system process GO ID: 0002682
Human Uniprot Accession	Protein Name	Gene Symbol
Q9UGM3	deleted in malignant brain tumors 1	DMBT1
Q16610	extracellular matrix protein 1	ECM1
Q15848	adiponectin, C1Q and collagen domain containing	ADIPOQ
O95497	vanin 1	VNN1
PO1833	polymeric immunoglobulin receptor	PIGR
P80108	glycosylphosphatidylinositol specific phospholipase D1	GPLD1
GO name: Response to chemical stimulus GO ID: 0042221
Human Uniprot Accession	Protein Name	Gene Symbol
P02679	fibrinogen gamma chain	FGG
P02675	fibrinogen beta chain	FGB
Q9UGM3	deleted in malignant brain tumors 1	DMBT1
P22352	glutathione peroxidase 3 (plasma)	GPX3
Q16610	extracellular matrix protein 1	ECM1
Q15848	adiponectin, C1Q and collagen domain containing	ADIPOQ
P80108	glycosylphosphatidylinositol specific phospholipase D1	GPLD1
Cellular Component
GO name: Extracellular Exosome GO ID: 0070062
Human Uniprot Accession	Protein Name	Gene Symbol
P02679	fibrinogen gamma chain	FGG
P02675	fibrinogen beta chain	FGB
Q9UGM3	deleted in malignant brain tumors 1	DMBT1
P22352	glutathione peroxidase 3 (plasma)	GPX3
Q16610	extracellular matrix protein 1	ECM1
Q15848	adiponectin, C1Q and collagen domain containing	ADIPOQ
O95497	vanin 1	VNN1
PO1833	polymeric immunoglobulin receptor	PIGR
P80108	glycosylphosphatidylinositol specific phospholipase D1	GPLD1
Q9HDC9	Adipocyte plasma membrane-associated protein	APMAP
Q9UGM5	Fetuin B	FETUB
