# Supplementary material for: Proteomic Analysis of Non-depleted Serum Proteins from Bottlenose Dolphins Uncovers a High Vanin-1 Phenotype
Source: Sci Rep. 2016 Sep 26;6:33879. doi: 10.1038/srep33879 (PMC5036180; doi:10.1038/srep33879)
Supplement: Supplementary Table S4 [file srep33879-s4.xls]

## Sheet: Sheet1
Supplementary Table 4. Cell expression of human protein ortholgues based on the 11 dolphin serum proteins identified in Table 1. Ontology categories were selected based on inclusion of 4 or greater proteins per cell type. Data were aggregated using G-profiler [Reimand, J., et al. g:Profiler-a web server for functional interpretation of gene lists (2016 update). Nucleic Acids Res 44, W83-89 (2016)…
		Human Gene Symbol
Tissue: Cell Type	Human Protein Atlas Term ID	VNN1	APMAP	PIGR	DMBT1	FETUB	ADIPOQ	GPX3	GPLD1	ECM1	FGG	FGB
Soft Tissue: Adipocytes	HPA:040010		x	x	x	x	x	x	x		x	x
Breast: Adipocytes	HPA:004010		x	x	x	x	x	x	x		x	x
Placenta: Decidual cells	HPA:029010_10			x	x	x	x				x	x
Soft Tissue: Chondrocytes	HPA:039020_10, HPA:040020_10					x	x				x	x
Lung: Macrophages	HPA:022010_12			x	x	x						x
